# Supplementary material for: STING signalling is terminated through ESCRT-dependent microautophagy of vesicles originating from recycling endosomes
Source: Nat Cell Biol. 2023 Mar 13;25(3):453–66. doi: 10.1038/s41556-023-01098-9 (PMC10014584; doi:10.1038/s41556-023-01098-9)
Supplement: Source Data Fig. 1 — Statistical source data. [file 41556_2023_1098_MOESM7_ESM.xlsx]

## Sheet: Fig.1b
sample_name	mRuby3-STING/cell
0	222172
0	213689
0	244355
0	400799
0	117221
0	362581
0	231358
0	352618
0	226216
0	236878
0	326788
0	328288
0	385074
0	173042
0	258866
0	234657
0	332416
0	359465
0	242375
0	288035
0	406342
0	179627
0	217895
0	207280
0	202280
0	355642
0	365310
0	329874
0	179754
0	295926
0	172466
0	431663
0	255245
0	221997
0	447953
0	254157
0	477675
0	314750
0	227520
0	261891
0	233257
0	230215
0	351508
0	265535
0	226870
0	277956
0	226703
0	304332
0	416842
0	158351
0	393445
0	248053
0	411611
0	223222
0	241974
0	452700
0	509529
0	337321
0	445991
0	326983
0	366196
0	189361
0	276523
0	193082
0	508920
0	318101
0	303273
0	314397
0	274771
0	195151
0	195679
0	321097
0	294701
0	169943
0	218047
0	284320
0	218161
0	197317
0	197045
0	236152
0	332005
0	285689
0	321499
0	283093
0	244179
0	292259
0	289066
0	305405
0	215678
0	264298
0	200354
0	367320
0	546033
0	285020
0	243695
0	476952
0	235417
0	435115
0	445674
0	389768
0	396755
0	387747
0	261352
0	328828
0	279925
0	289974
0	283008
0	473112
0	499785
0	322783
0	229469
0	227410
0	241275
0	534611
0	288399
0	229140
0	332258
0	543360
0	392477
0	414705
0	226456
0	246757
0	430255
0	433576
0	281769
0	183592
0	309874
0	342223
0	294656
0	480675
0	284530
0	446222
0	309540
0	250411
0	329979
0	243335
0	397290
0	283114
0	387469
0	172522
0	441846
0	277701
0	278353
0	423614
0	310003
0	295031
0	383828
0	553301
0	516144
0	286986
0	377034
0	236803
0	227955
0	556240
0	334845
0	329872
0	474071
0	484515
0	319039
0	353110
0	387831
0	308890
0	348606
0	250130
0	384079
0	353006
0	380153
0	468282
0	297241
0	321578
0	350835
0	427993
0	321018
0	242357
0	385949
0	241861
0	517629
0	498421
0	378271
0	208112
0	304504
0	790268
0	482374
0	692995
0	382880
0	268750
0	356923
0	379748
0	405753
0	132700
0	222718
0	264438
0	366010
0	263044
0	348300
0	317370
0	218306
0	402696
0	323786
0	386657
0	360915
0	206626
0	267618
0	271245
0	455707
0	313306
0	355525
0	270850
0	433366
0	636882
0	537880
0	377092
0	524212
0	429165
0	331126
0	376615
0	384510
0	233762
0	292339
0	238801
0	382108
0	304624
0	576696
0	346749
0	557127
0	417196
0	317075
0	640100
0	502943
0	348322
0	685114
0	329548
0	402460
0	451781
0	369408
0	356569
0	358781
0	342197
0	556864
0	440666
0	620143
0	675898
0	406145
0	368293
0	435617
0	407447
0	609745
0	605699
0	522982
0	545641
0	402350
0	606514
0	426824
0	605448
0	550048
0	415888
0	337937
0	703360
0	922338
0	451691
0	400073
0	379721
0	518511
0	337454
0	708873
0	443103
0	457600
0	417480
0	557640
0	477168
0	402117
0	412061
0	649417
0	403577
0	655688
0	628988
12	104436
12	99451.2
12	100834
12	119425
12	85071.5
12	147188
12	295488
12	114333
12	92685.3
12	137618
12	97133.2
12	106023
12	116301
12	103152
12	106557
12	106700
12	136149
12	92633.1
12	109145
12	128672
12	111608
12	119492
12	106664
12	98998.6
12	136466
12	116861
12	132117
12	102517
12	119313
12	125398
12	122958
12	108230
12	111851
12	121167
12	114346
12	116770
12	113089
12	135254
12	124718
12	119261
12	119486
12	127412
12	141870
12	164354
12	141729
12	124733
12	141409
12	135573
12	141800
12	146232
12	169464
12	183078
12	146130
12	141502
12	152333
12	152449
12	166521
12	184940
12	119695
12	181491
12	198356
12	132197
12	138647
12	129255
12	152500
12	147947
12	185570
12	144610
12	147109
12	153440
12	145999
12	131040
12	201596
12	205817
12	144401
12	145387
12	156597
12	138694
12	154542
12	151859
12	153283
12	161115
12	172186
12	144522
12	163475
12	156561
12	145294
12	155236
12	140196
12	225223
12	159621
12	154100
12	169682
12	167074
12	161262
12	152992
12	178441
12	162408
12	178292
12	217281
12	151123
12	161650
12	180655
12	157300
12	177139
12	157403
12	203871
12	151423
12	174326
12	165420
12	217598
12	150802
12	178171
12	178634
12	141807
12	170283
12	195833
12	254090
12	218962
12	200547
12	177506
12	172873
12	200208
12	238307
12	217450
12	216646
12	257833
12	198266
12	202734
12	207572
12	220689
12	213469
12	192839
12	200503
12	258475
12	246816
12	189761
12	185595
12	191215
12	188755
12	243406
12	230345
12	194131
12	191189
12	238615
12	203895
12	240176
12	206688
12	223357
12	188465
12	186721
12	211020
12	227640
12	191945
12	228454
12	217778
12	192666
12	215757
12	239543
12	222539
12	197405
12	211885
12	238556
12	225497
12	194824
12	265268
12	226054
12	196008
12	239185
12	250838
12	225006
12	209359
12	225142
12	244312
12	194132
12	209510
12	198481
12	210397
12	383092
12	259380
12	222490
12	248045
12	222502
12	252271
12	239074
12	209333
12	217826
12	244621
12	282783
12	275705
12	237730
12	267056
12	219904
12	251295
12	222324
12	254370
12	359419
12	247446
12	282116
12	302605
12	280703
12	239679
12	236129
12	290464
12	279273
12	284282
12+	172708
12+	108089
12+	201893
12+	199055
12+	89674.8
12+	204666
12+	247099
12+	218888
12+	183959
12+	228509
12+	218121
12+	214354
12+	201615
12+	190339
12+	310145
12+	204310
12+	256196
12+	202333
12+	175010
12+	295514
12+	208717
12+	161047
12+	203000
12+	250650
12+	212543
12+	236631
12+	197824
12+	226629
12+	356925
12+	211696
12+	181573
12+	251769
12+	139932
12+	203033
12+	258226
12+	249151
12+	255604
12+	323465
12+	258233
12+	188506
12+	194460
12+	288991
12+	375789
12+	281503
12+	193328
12+	241058
12+	178178
12+	182368
12+	218387
12+	263528
12+	360198
12+	343032
12+	247517
12+	225311
12+	263718
12+	285356
12+	311983
12+	154215
12+	283278
12+	335428
12+	329948
12+	189131
12+	270032
12+	313576
12+	251675
12+	150185
12+	221250
12+	190733
12+	455028
12+	376166
12+	189455
12+	218665
12+	207392
12+	398679
12+	287102
12+	342405
12+	204619
12+	255192
12+	547231
12+	309574
12+	374741
12+	249560
12+	286975
12+	304963
12+	238852
12+	200338
12+	407004
12+	151137
12+	415475
12+	266951
12+	214470
12+	261879
12+	208348
12+	207396
12+	308093
12+	303224
12+	361238
12+	322676
12+	259021
12+	260016
12+	312864
12+	223784
12+	419561
12+	278571
12+	183170
12+	279889
12+	438779
12+	254386
12+	308050
12+	254276
12+	433040
12+	296996
12+	308507
12+	465375
12+	245535
12+	468858
12+	190974
12+	367338
12+	444573
12+	413237
12+	377333
12+	281619
12+	542734
12+	288563
12+	454590
12+	221017
12+	243221
12+	217744
12+	271906
12+	355637
12+	241621
12+	367920
12+	373148
12+	358814
12+	522819
12+	274751
12+	496495
12+	227648
12+	608959
12+	424835
12+	525895
12+	501868
12+	435806
12+	362639
12+	390642
12+	399809
12+	416592
12+	529498
12+	401523
12+	504229
12+	349078
12+	545956
12+	525297
12+	271709
12+	398556
12+	592914
12+	385830
12+	389003
12+	464611
12+	478558
12+	328531
12+	405325
12+	449799
12+	468656
12+	362386
12+	342473
12+	526293
12+	410508
12+	535678
12+	510943
12+	725357
12+	659878
12+	342984
12+	281989
12+	604041
12+	324774
12+	650868
12+	425733
12+	532305
12+	666869
12+	683388
12+	334810
12+	474721
12+	607644
12+	500530
12+	800185
12+	439698
12+	766715
12+	941425
12+	670462

## Sheet: Fig.1c
sample_name	mRuby-STING/cell
0	304875
0	209258
0	322479
0	200076
0	362388
0	235639
0	277234
0	344609
0	331550
0	331179
0	289445
0	386143
0	350335
0	304017
0	418643
0	391416
0	294360
0	191951
0	349200
0	392071
0	615451
0	414394
0	507468
0	378537
0	359226
0	566651
0	143956
0	621876
0	385872
0	426960
0	575457
0	492719
0	430644
0	418926
0	547573
0	736321
0	371152
0	426412
0	419027
0	649969
0	869105
0	527403
0	470645
0	639928
0	401903
0	738742
0	482307
0	434329
0	392253
0	505218
0	398222
0	765211
0	493933
0	607687
0	526661
0	501641
0	539359
0	592737
0	536516
0	474945
0	479178
0	417859
0	455304
0	425052
0	311408
0	483755
0	700087
0	557956
0	394161
0	571057
0	624177
0	521516
0	526266
0	479583
0	576216
0	1.00197e+06
0	474280
0	658881
0	833932
0	755029
0	863912
0	630470
0	790498
0	560418
0	298675
0	737219
0	193749
0	734376
60	328458
60	302842
60	414242
60	423288
60	448301
60	516754
60	350876
60	363050
60	395052
60	303701
60	336277
60	415911
60	359448
60	454413
60	538184
60	738042
60	493853
60	442710
60	550099
60	445241
60	446850
60	443544
60	370508
60	455235
60	462146
60	578754
60	520718
60	515705
60	534371
60	479228
60	527914
60	751904
60	434322
60	669726
60	600645
60	451880
60	461141
60	444974
60	637924
60	587499
60	348710
60	422108
60	415890
60	922565
60	744051
60	622961
60	591013
60	541150
60	594309
60	717805
60	681406
60	604523
60	720201
60	866341
60	668511
60	677528
60	751936
60	785474
60	795227
60	683836
180	278781
180	991111
180	305069
180	518651
180	324942
180	769719
180	829118
180	499251
180	958678
180	428135
180	940446
180	554691
180	399160
180	409577
180	289428
180	752456
180	580216
180	430622
180	482759
180	855740
180	742279
180	948260
180	406881
180	473279
180	527470
180	392246
180	630086
180	651667
180	619799
180	478460
180	529997
180	509536
180	454499
180	498340
180	649239
180	490474
180	367610
180	368582
180	523921
180	950599
180	1.11431e+06
180	603687
180	920398
180	651468
180	500031
180	489439
180	479048
180	673028
180	905873
180	616723
180	400478
180	597207
180	801706
180	793429
180	812763
180	824340
180	791389
180	614040
180	672382
180	682325
180	886169
180	676143
180	527699
180	760965
180	521771
180	626348
180	989132
180	668779
180	726443
180	776364
180	573265
180	682352
180	874970
180	1.15205e+06
180	635066
180	799567
180	1.43062e+06
360	334183
360	312621
360	371639
360	451276
360	365058
360	303215
360	270436
360	514609
360	275098
360	350526
360	253710
360	253237
360	300209
360	362840
360	363173
360	289856
360	457148
360	442743
360	560222
360	326783
360	563059
360	384949
360	522782
360	388990
360	441631
360	467634
360	478903
360	529199
360	410055
360	606535
360	471612
360	505061
360	288910
360	478506
360	838053
360	508941
360	374904
360	347450
360	386107
360	405411
360	477719
360	575011
360	641881
360	690735
360	614938
360	446867
360	650151
360	763958
360	602149
360	677788
360	509714
360	719288
360	1.43008e+06
360	854582
360	630262
360	771539
360	634015
360	701171
360	430786
360	622044
360	826177
360	451740
360	454699
360	735385
360	738536
360	569473
360	808566
360	870738
720	369728
720	273293
720	258910
720	201486
720	281296
720	478925
720	258352
720	273109
720	344620
720	301476
720	161357
720	314373
720	256955
720	237839
720	269072
720	419328
720	354177
720	312469
720	488284
720	318995
720	349328
720	554640
720	348486
720	368459
720	263508
720	413922
720	223154
720	298531
720	438957
720	410468
720	467079
720	418996
720	253515
720	567829
720	354186
720	317128
720	427199
720	253968
720	395825
720	326633
720	367397
720	441696
720	318429
720	391957
720	289162
720	357122
720	576083
720	371027
720	303584
720	506059
720	450551
720	452647
720	340700
720	550676
720	433297
720	320843
720	316015
720	662154
720	637552
720	403351
720	430626
720	716957
720	550498
720	363601
720	624755
720	429614
720	495567
720	353957
720	267141
720	680213
720	506135
720	624167
720	393808
720	525192
720	518676
720	373869
720	497996
720	395719
720	572318
720	532276
720	785474
720	483954
720	882548
720	744221

## Sheet: Fig1f
Distance_(microns)	Lysotracker	mRuby3-STING	TfnR-EGFP		Distance_(microns)	Lysotracker	mRuby3-STING	TfnR-EGFP
0.57049	61.083	28.75	191.167		0	0.0236411	0.0235716	0.108116
0.52974	68.527	31.749	214.94		0.04075	0.0265222	0.0260304	0.121561
0.61124	83.819	36.071	230.142		0.0815	0.0324407	0.029574	0.130158
3.21919	114.923	41.107	220.852		0.12225	0.044479	0.0337029	0.124904
3.46369	175.059	53.16	195.221		0.163	0.0677536	0.0435849	0.110409
3.74893	275.669	79.233	174.306		0.20375	0.106693	0.0649617	0.09858
2.7302	437.539	127.955	173.082		0.2445	0.169342	0.104908	0.0978878
0.48899	658.341	210.604	201.357		0.28524	0.2548	0.17267	0.113879
3.42294	945.011	328.328	266.673		0.32599	0.36575	0.26919	0.150819
0	1283.83	475.416	379.18		0.36674	0.496882	0.389785	0.214448
2.77095	1659.8	636.948	547.874		0.40749	0.642398	0.522222	0.309854
0.12225	2048.41	802.312	783.1		0.44824	0.7928	0.657801	0.442888
3.58593	2354.83	945.896	1054.28		0.48899	0.911398	0.775523	0.596256
2.40421	2553.14	1041.41	1326.55		0.52974	0.98815	0.853831	0.75024
3.17844	2583.76	1058.03	1571.69		0.57049	1	0.86746	0.888881
0.04075	2445.67	977.099	1734.31		0.61124	0.946555	0.801106	0.980851
2.6487	2163.33	836.138	1768.17		0.65199	0.837278	0.685534	1
3.25994	1807.62	674.457	1675.06		0.69274	0.699608	0.552975	0.947343
3.70818	1437.53	526.987	1506.1		0.73349	0.55637	0.432067	0.851788
2.68945	1098.51	400.361	1293.05		0.77424	0.425158	0.328249	0.731292
3.66743	856.086	307.479	1085.2		0.81498	0.331333	0.252096	0.613744
3.38219	716.305	250.731	904.109		0.85573	0.277234	0.20557	0.511325
3.50443	653.04	227.062	752.069		0.89648	0.252748	0.186164	0.425338
0.0815	655.833	233.167	660		0.93723	0.253829	0.191169	0.373268
2.8932	667.666	254.63	616.854		0.97798	0.258409	0.208767	0.348866
3.30069	689.953	280.972	613.32		1.01873	0.267034	0.230364	0.346867
3.62668	724.668	303.684	617.148		1.05948	0.28047	0.248985	0.349032
3.34144	751.134	321.385	628.729		1.10023	0.290714	0.263498	0.355582
2.97469	750.535	331.04	647.969		1.14098	0.290482	0.271414	0.366463
3.05619	696.117	319.007	676.533		1.18173	0.26942	0.261548	0.382618
3.13769	620.793	290.084	698.08		1.22248	0.240267	0.237835	0.394804
2.32271	530.697	242.294	708.598		1.26323	0.205397	0.198652	0.400753
2.60795	441.017	200.204	706.299		1.30398	0.170688	0.164144	0.399452
3.54518	357.553	166.001	684.532		1.34473	0.138385	0.136101	0.387142
3.09694	282.438	142.773	637.139		1.38547	0.109313	0.117057	0.360338
2.36346	225.008	121.405	586.341		1.42622	0.0870855	0.0995378	0.331609
2.8117	183.991	97.862	551.613		1.46697	0.0712106	0.0802353	0.311969
2.44495	164.475	80.643	576.185		1.50772	0.0636572	0.0661177	0.325866
2.93395	161.13	73.503	660.763		1.54847	0.0623626	0.0602638	0.373699
1.83372	170.585	76.755	804.974		1.58922	0.066022	0.06293	0.455259
2.11896	176.436	91.656	1004.83		1.62997	0.0682865	0.0751471	0.568289
2.85245	177.505	110.707	1181.53		1.67072	0.0687003	0.0907667	0.668222
2.4857	171.535	131.174	1253.6		1.71147	0.0663897	0.107547	0.708985
3.01544	169.402	148.197	1147.64		1.75222	0.0655641	0.121504	0.649058
1.79297	176.062	156.608	955.946		1.79297	0.0681418	0.1284	0.540642
1.46697	193.179	153.747	745.487		1.83372	0.0747666	0.126054	0.421615
1.62997	216	137.75	577.667		1.87447	0.0835991	0.112939	0.326704
2.28196	232.34	120.464	445.029		1.91521	0.0899232	0.0987662	0.251689
0.65199	236.622	102.306	369.928		1.95596	0.0915805	0.0838788	0.209215
0.163	229.317	89.999	332.177		1.99671	0.0887532	0.0737885	0.187865
2.15971	219.544	83.926	328.034		2.03746	0.0849707	0.0688094	0.185522
1.67072	209.17	79.012	356.097		2.07821	0.0809557	0.0647805	0.201393
1.54847	197.534	71.465	369.841		2.11896	0.0764521	0.0585929	0.209166
2.07821	181.953	61.382	364.433		2.15971	0.0704218	0.050326	0.206108
2.20046	172.377	51.479	317.822		2.20046	0.0667156	0.0422067	0.179746
1.50772	165.766	45.616	290.789		2.24121	0.0641569	0.0373997	0.164458
2.5672	161.021	42.56	288.352		2.28196	0.0623204	0.0348942	0.16308
1.71147	151.042	42.418	297.601		2.32271	0.0584582	0.0347777	0.16831
2.24121	139.814	46.123	302.317		2.36346	0.0541126	0.0378154	0.170978
1.87447	135.881	54.662	294.723		2.40421	0.0525904	0.0448164	0.166683
2.52645	145.091	68.132	280.189		2.44495	0.056155	0.0558602	0.158463
1.58922	158.67	81.975	279.216		2.4857	0.0614105	0.0672098	0.157913
1.75222	168.146	89.378	295.174		2.52645	0.065078	0.0732794	0.166938
0.44824	164.615	89.362	345.589		2.5672	0.0637114	0.0732663	0.19545
2.03746	152.287	89.578	421.346		2.60795	0.0589401	0.0734434	0.238295
1.42622	137.864	98.199	548.87		2.6487	0.0533579	0.0805116	0.310417
0.69274	128.084	119.18	717.842		2.68945	0.0495727	0.0977135	0.405981
1.99671	124.1	152.949	894.914		2.7302	0.0480308	0.1254	0.506125
1.91521	125.656	216.489	1018.64		2.77095	0.048633	0.177495	0.576096
1.95596	131.833	298.833	1123.33		2.8117	0.0510237	0.245008	0.635309
0.89648	140.156	389.964	1217.34		2.85245	0.054245	0.319724	0.688476
1.22248	151.731	480.742	1285.73		2.8932	0.0587249	0.394152	0.727154
0.40749	155.375	587.909	1288.05		2.93395	0.0601352	0.482016	0.728466
1.26323	152.064	703.272	1220.93		2.97469	0.0588538	0.5766	0.690507
1.30398	143.679	811.871	1116.4		3.01544	0.0556085	0.665638	0.63139
0.20375	135.465	902.749	1057.74		3.05619	0.0524294	0.740147	0.598214
0.93723	130.223	985.248	1100.64		3.09694	0.0504006	0.807787	0.622473
0.2445	129.146	1066.14	1187.77		3.13769	0.0499837	0.874109	0.67175
1.38547	127.273	1135.2	1266.22		3.17844	0.0492588	0.93073	0.716118
1.34473	121.838	1192.1	1303.65		3.21919	0.0471553	0.977379	0.737289
0.28524	113.261	1219.69	1261.16		3.25994	0.0438357	1	0.713256
0.73349	106.571	1201.29	1163.91		3.30069	0.0412465	0.984914	0.658256
0.97798	105.176	1135.79	1061.65		3.34144	0.0407066	0.931217	0.600423
0.36674	108.757	1004.14	992.203		3.38219	0.0420925	0.823278	0.561147
1.01873	117.029	825.981	927.63		3.42294	0.0452941	0.677207	0.524628
0.77424	122.185	610.497	825.709		3.46369	0.0472896	0.500535	0.466986
1.18173	128.285	423.865	709.166		3.50443	0.0496505	0.347519	0.401074
0.32599	133.548	277.105	582.443		3.54518	0.0516875	0.227193	0.329405
0.85573	136.93	178.443	447.298		3.58593	0.0529964	0.146302	0.252973
0.81498	138.955	120.061	326.864		3.62668	0.0537801	0.0984358	0.18486
1.05948	135.493	88.074	245.623		3.66743	0.0524402	0.0722103	0.138914
1.10023	128.036	75.724	203.139		3.70818	0.0495541	0.0620847	0.114887
1.14098	118.083	70.861	178.083		3.74893	0.045702	0.0580976	0.100716

## Sheet: Fig.1g
sample_name	TfnR-EGFP/cell
0	0.102022
0	0.21751
0	0.000353021
0	0.155086
0	0.108449
0	0.000183216
0	0.0650528
0	0.127466
0	0.0863336
0	0.079187
0	0.0478843
0	0.116717
0	0.0366041
0	0.126679
0	0.393219
0	0.266585
0	0.260147
0	0.150535
0	0.0549238
0	0.225153
0	0.392819
0	0.252196
0	0.161712
0	0.251668
0	0.375368
0	0.198595
0	0.287755
0	0.0991285
0	0.193291
0	0.435837
0	0.169468
0	0.032979
0	0.037294
0	0.308748
0	0.209
0	0.10931
0	0.201088
0	0.097976
0	0.0697821
0	0.00205059
0	0.00187098
0	0.0808888
0	0.25632
0	0.23293
0	0.196317
0	0.000361095
0	3.6e-05
0	0.0557526
0	0.0153927
0	0.0136495
0	0.04929
0	0.0325107
0	4.38e-05
0	0.0370886
0	0.00943815
0	0.0322093
0	0.00651407
0	0.0298569
0	0
0	0.546931
0	0.523612
2	0.4011
2	0.360657
2	0.0963772
2	0.358732
2	0.191396
2	0.378402
2	0.377508
2	0.315535
2	0.488017
2	0.538584
2	0.515963
2	0.3924
2	0.130697
2	0.236915
2	0.267299
2	0.259447
2	0.527311
2	0.029822
2	0.20404
2	0.276412
2	0.263395
2	0.168887
2	0.487127
2	0.292667
2	0.347046
2	0.44128
2	0.0507168
2	0.148519
2	0.47951
2	0.568713
2	0.403828
2	0.628258
2	0.569267
2	0.522374
2	0.58302
2	0.420081
2	0.561598
2	0.385448
2	0.68075
2	0.414347
2	0.0183749
2	0.152278
2	0.248992
2	0.291299
2	0.525151
2	0.213474
2	0.0129417
HT-2h	0.169336
HT-2h	0.215723
HT-2h	0.350508
HT-2h	0.378866
HT-2h	0.0427709
HT-2h	0.113973
HT-2h	0.0364234
HT-2h	0.0352784
HT-2h	0.179016
HT-2h	0.526254
HT-2h	0.0260109
HT-2h	0.00589086
HT-2h	0.287472
HT-2h	0.00109774
HT-2h	0.668685
HT-2h	0.771554
HT-2h	0.507226
HT-2h	0.0145245
HT-2h	0.0613907
HT-2h	0.410152
HT-2h	0.573679
HT-2h	0.113461
HT-2h	0.0643123
HT-2h	0.122822
HT-2h	0.241284
HT-2h	0.113648
HT-2h	0.120083
HT-2h	0.366396
HT-2h	0.375953
HT-2h	0.457465
HT-2h	0.184776
HT-2h	0.240158
HT-2h	0.191478
HT-2h	0.563844
HT-2h	0.389212
HT-2h	0.166941
HT-2h	0.410923
HT-2h	0.412973
HT-2h	0.005083
HT-2h	0.350116
HT-2h	0.309483
HT-2h	0.668809
HT-2h	0.0576553
HT-2h	0.124809
HT-2h	0.558313

## Sheet: Fig.1h
Rab5 or LY	mRuby3-STING/cell
Rab5	112.238
Rab5	53.5968
Rab5	64.3759
Rab5	144.229
Rab5	115.954
Rab5	424.484
Rab5	117.415
Rab5	112.488
Rab5	159.605
Rab5	420.684
Rab5	247.452
Rab5	265.863
Rab5	152.969
Rab5	337.948
Rab5	175.536
Rab5	172.175
Rab5	439.689
Rab5	445.211
Rab5	113.129
Rab5	234.59
Rab5	501.924
Rab5	594.258
Rab5	109.944
Rab5	280.705
Rab5	842.955
Rab5	605.627
Rab5	94.9047
Rab5	132.753
Rab5	148.079
Rab5	403.168
Rab5	140.683
Rab5	220.032
Rab5	213.546
Rab5	369.844
Rab5	300.153
Rab5	535.09
Rab5	160.432
Rab5	245.822
Rab5	502.397
Rab5	693.176
Rab5	544.109
Rab5	479.227
Rab5	583.316
Rab5	1029.88
Rab5	258.368
Rab5	218.021
Rab5	376.037
Rab5	944.933
Rab5	605.939
Rab5	1033.77
Rab5	331.337
Rab5	648.937
Rab5	1550.07
Rab5	755.572
Rab5	1048.49
Rab5	543.04
Rab5	386.522
Rab5	827.06
Rab5	809.599
Rab5	484.663
Rab5	488.183
Rab5	577.224
Rab5	405.853
Rab5	1282.95
Rab5	1473.27
Rab5	230.548
Rab5	607.89
Rab5	1844.95
Rab5	874.799
Rab5	1188.07
Rab5	945.256
Rab5	844.185
Rab5	484.263
Rab5	471.228
Rab5	1966.08
Rab5	1152.82
Rab5	2613.97
Rab5	2185.91
Rab5	927.428
Rab5	1283.57
Rab5	2177.46
Rab5	1636.99
Rab5	576.146
Rab5	3293.07
Rab5	2167.21
Rab5	1960.79
Rab5	2339.84
Rab5	436.949
Rab5	267.382
Rab5	45.7971
Rab5	876.742
Rab5	780.604
Rab5	328.001
Rab5	363.423
Rab5	802.767
Rab5	164.389
Rab5	1496.41
Rab5	757.706
Rab5	793.032
Rab5	210.768
Rab5	1369.48
Rab5	735.666
Rab5	65.384
Rab5	818.148
Rab5	1291.86
Rab5	179.454
Rab5	274.125
Rab5	648.493
Rab5	398.175
Rab5	1232.2
Rab5	605.017
Rab5	474.792
Rab5	286.588
Rab5	77.9776
Rab5	1255.62
Rab5	111.502
Rab5	190.042
Rab5	413.609
Rab5	239.801
Rab5	347.321
Rab5	204.852
Rab5	269.732
Rab5	626.396
Rab5	221.206
Rab5	120.485
Rab5	319.438
Rab5	264.663
Rab5	376.802
Rab5	244.861
Rab5	151.68
Rab5	157.098
Rab5	526.656
Rab5	80.3282
Rab5	519.336
Rab5	497.473
Rab5	453.276
Rab5	433.406
Rab5	210.354
Rab5	401.17
Rab5	427.991
Rab5	444.714
Rab5	295.468
Rab5	451.95
Rab5	494.958
Rab5	501.452
Rab5	586.833
Rab5	207.654
Rab5	1687.34
Rab5	321.599
Rab5	448.15
Rab5	1207
Rab5	369.874
Rab5	470.871
Rab5	411.817
Rab5	707.432
Rab5	574.308
Lamp1	1554.1
Lamp1	2615.17
Lamp1	2521.06
Lamp1	3036.27
Lamp1	1803.72
Lamp1	7352.43
Lamp1	952.789
Lamp1	569.596
Lamp1	821.263
Lamp1	1413.9
Lamp1	1485.51
Lamp1	1343.31
Lamp1	1296.09
Lamp1	1101.44
Lamp1	1344.31
Lamp1	914.605
Lamp1	1891.66
Lamp1	2070.67
Lamp1	1484.48
Lamp1	849.051
Lamp1	1911.27
Lamp1	1840.6
Lamp1	1237.28
Lamp1	3157
Lamp1	2358.17
Lamp1	3586.3
Lamp1	5137.11
Lamp1	2418.64
Lamp1	3073.43
Lamp1	3462.83
Lamp1	1504.02
Lamp1	622.681
Lamp1	1056.72
Lamp1	658.738
Lamp1	500.662
Lamp1	1138.67
Lamp1	617.6
Lamp1	197.185
Lamp1	1104.15
Lamp1	893.849
Lamp1	4602.44
Lamp1	1034.12
Lamp1	2209.84
Lamp1	1637.33
Lamp1	1799.85
Lamp1	2225.81
Lamp1	1356.2
Lamp1	1130.96
Lamp1	865.115
Lamp1	796.931
Lamp1	1169.31
Lamp1	983.705
Lamp1	796.826
Lamp1	1098.18
Lamp1	738.893
Lamp1	3156.72
Lamp1	1134.26
Lamp1	2078.83
Lamp1	2603.93
Lamp1	1083.2
Lamp1	1867.13
Lamp1	2724.8
Lamp1	936.565
Lamp1	1085.6
Lamp1	1698.78
Lamp1	1474.04
Lamp1	2231.11
Lamp1	1540.35
Lamp1	2438.04
Lamp1	3245.04
Lamp1	2128.05
Lamp1	3467.31
Lamp1	1230.08
Lamp1	4992
Lamp1	3583.07
Lamp1	1593.37
Lamp1	1734.09
Lamp1	2391.06
Lamp1	803.17
Lamp1	1372.58
Lamp1	2047.57
Lamp1	1520.41
Lamp1	1222.82
Lamp1	605.327
Lamp1	884.748
Lamp1	1743.2
Lamp1	1257.7
Lamp1	4807.97
Lamp1	1348.02
Lamp1	8708.36
Lamp1	4031.31
Lamp1	1326.77
Lamp1	3077.65
Lamp1	911.892
Lamp1	2776.88
Lamp1	1310.09
Lamp1	1033.49
Lamp1	5290.55
Lamp1	2228.63
Lamp1	2176.28
Lamp1	3254
Lamp1	1519.24
Lamp1	4617.62
Lamp1	4937.74
Lamp1	2444.34
Lamp1	2493.33
Lamp1	1028.79
Lamp1	3427.94
Lamp1	5149.77
Lamp1	3594.49
Lamp1	7904.66
Lamp1	3268.67
Lamp1	7257.28
Lamp1	5018.42

## Sheet: Fig.1i
sample_name	inside_%(Lamp1)		sample_name	inside[%](Rab5)
0h	23.7076		0h	15.3599
0h	15.2383		0h	14.229
0h	13.6314		0h	12.0111
0h	19.8585		0h	10.8644
0h	12.242		0h	8.7745
0h	10.8697		0h	7.66613
0h	21.3031		0h	7.1963
0h	23.8615		0h	6.61644
0h	25.3004		0h	6.48272
0h	12.8896		0h	6.47058
0h	21.252		0h	6.00496
0h	20.3166		0h	5.78271
0h	10.604		0h	5.7452
0h	10.0042		0h	5.68817
0h	10.8744		0h	5.20224
0h	18.0253		0h	5.06059
0h	11.0431		0h	4.75961
0h	22.0086		0h	4.20854
0h	30.9652		0h	3.78566
0h	15.8422		0h	3.74779
0h	14.0438		0h	3.28533
0h	21.8816		0h	3.04722
0h	13.0017		0h	2.94866
0h	20.6926		0h	2.35483
0h	13.2755		0h	2.21247
0h	34.2826		0h	2.13098
0h	23.4732		0h	2.08654
0h	22.1892		0h	2.0567
0h	16.1713		0h	1.95196
0h	28.61		0h	1.67355
0h	16.8865		0h	1.57702
0h	22.3375		0h	1.45269
0h	19.6265		0h	1.37304
0h	15.0687		0h	1.29089
0h	27.1127		0h	1.21494
0h	13.1406		0h	1.02028
0h	18.1619		0h	0.997807
0h	15.1544		0h	0.91973
0h	16.2885		0h	0.897924
0h	30.9614		0h	0.801771
0h	14.8111		0h	0.792785
0h	12.0084		0h	0.788842
0h	18.8985		0h	0.78556
0h	9.65013		0h	0.662794
0h	29.0578		0h	0.656835
0h	37.9855		0h	0.610277
0h	6.20439		0h	0.507849
0h	12.6476		0h	0.497738
0h	11.585		0h	0.377147
0h	5.23773		0h	0.315855
0h	9.08386		0h	0.217581
0h	6.80026		0h	0.201329
0h	10.0974		0h	0.118314
0h	11.5865		0h	0.0472614
0h	16.3008		0h	0.0451456
0h	5.48793		0h	0.0100546
0h	8.22972		0h	0.00322897
0h	10.4073		0h	0
0h	11.0624		1h	13.0429
0h	15.8384		1h	12.3611
0h	10.947		1h	10.5702
0h	15.652		1h	10.1329
0h	10.0282		1h	9.41951
0h	77.5326		1h	9.07871
0h	27.488		1h	8.08041
0h	18.8322		1h	7.71608
0h	43.6974		1h	7.41758
0h	33.2791		1h	5.5255
0h	34.191		1h	4.83987
0h	13.2028		1h	4.59489
0h	9.26116		1h	4.55482
0h	34.696		1h	4.42202
0h	38.9504		1h	4.22248
0h	10.0263		1h	4.11462
0h	14.0002		1h	4.02121
0h	17.8515		1h	4.00181
0h	20.621		1h	3.99984
0h	28.0194		1h	3.39924
0h	24.2717		1h	3.12543
0h	18.2872		1h	2.57983
0h	18.8697		1h	2.42981
0h	11.1764		1h	2.35215
0h	14.1235		1h	2.30594
0h	16.7762		1h	2.23901
0h	14.4653		1h	2.11932
0h	15.6261		1h	2.10049
0h	20.8592		1h	1.99596
0h	7.28715		1h	1.9141
0h	10.7951		1h	1.47825
0h	22.5574		1h	1.46422
0h	31.1228		1h	1.11019
0h	19.8423		1h	0.792125
0h	20.5834		1h	0.54413
0h	23.9046		1h	0.40657
0h	15.3833		1h	0.236113
0h	36.719		1h	0.0865954
0h	14.039		3h	15.3276
0h	19.1137		3h	13.484
0h	17.5305		3h	13.2718
0h	16.4896		3h	11.9561
0h	12.2989		3h	10.4886
0h	24.4529		3h	10.4196
0h	12.9385		3h	9.38893
0h	13.4551		3h	8.79466
0h	22.7809		3h	8.63642
0h	16.7785		3h	8.54511
0h	16.0382		3h	8.3217
0h	23.8999		3h	8.04894
0h	24.1236		3h	7.49174
0h	16.0577		3h	6.76603
1h	50.1779		3h	6.26977
1h	21.5738		3h	6.25917
1h	32.472		3h	5.97079
1h	26.2222		3h	5.4806
1h	20.6		3h	4.94247
1h	35.5322		3h	4.81617
1h	34.7612		3h	4.66157
1h	27.8612		3h	4.0515
1h	41.6666		3h	3.66713
1h	24.1128		3h	3.44631
1h	39.2103		3h	3.19538
1h	47.6124		3h	2.79055
1h	24.7375		3h	2.51412
1h	20.4866		3h	2.39867
1h	30.9107		3h	2.38945
1h	28.1437		3h	2.19651
1h	10.9579		3h	2.04023
1h	19.1486		3h	1.97025
1h	21.6534		3h	1.83627
1h	19.5246		3h	1.79662
1h	31.7445		3h	1.63835
1h	20.0075		3h	1.44682
1h	38.6061		3h	1.40483
1h	31.2766		3h	1.31331
1h	55.5424		3h	1.24582
1h	40.9556		3h	1.19329
1h	46.519		3h	0.993726
1h	36.9633		3h	0.672139
1h	43.1411		3h	0.617304
1h	24.1676		3h	0.570897
1h	54.7949		3h	0.565217
1h	38.2834		3h	0.533767
1h	21.6042		3h	0.525123
1h	32.3353		3h	0.374236
1h	44.5809		3h	0.278594
1h	41.641		3h	0.241178
1h	33.2603		3h	0.164415
1h	45.3524		3h	0.125615
1h	42.3565		3h	0.030672
1h	36.6717		3h	0
1h	32.3392		6h	13.3204
1h	42.7129		6h	11.4843
1h	45.4531		6h	10.6223
1h	36.2094		6h	9.46881
1h	46.4611		6h	8.9904
1h	37.3941		6h	8.44822
1h	30.1532		6h	8.40193
1h	32.5722		6h	8.36266
1h	34.1713		6h	7.23969
1h	31.7121		6h	7.13005
1h	30.4819		6h	6.99316
1h	22.6616		6h	6.28596
1h	49.3417		6h	5.50064
1h	34.7243		6h	5.09439
1h	27.2541		6h	5.06183
1h	41.4447		6h	4.69178
1h	44.0918		6h	4.16053
1h	34.299		6h	3.88011
1h	41.7421		6h	3.72166
1h	40.2793		6h	3.624
1h	28.6408		6h	3.2545
1h	36.3185		6h	3.0124
1h	37.4248		6h	2.85338
1h	41.3179		6h	2.73036
1h	50.8807		6h	2.6348
1h	32.9393		6h	2.51132
1h	51.3576		6h	2.50788
1h	39.7834		6h	2.28086
1h	46.8637		6h	2.26037
1h	28.7381		6h	2.12733
1h	32.592		6h	2.03239
1h	27.6247		6h	2.01265
1h	38.0707		6h	1.91774
1h	44.7651		6h	1.52196
1h	39.3213		6h	1.49148
1h	69.8493		6h	1.48027
1h	28.3439		6h	1.46778
1h	32.3059		6h	1.28837
1h	34.5245		6h	1.27194
1h	33.4688		6h	1.2571
1h	26.796		6h	0.925658
1h	67.5601		6h	0.639866
1h	46.6012		6h	0.594239
1h	45.7699		6h	0.588494
1h	53.733		6h	0.315475
1h	57.654		6h	0.231602
1h	49.046		6h	0.153549
1h	27.5619		6h	0.112352
1h	46.9799		6h	0.0435144
1h	49.0057		6h	0.0319797
1h	47.8156		12h	2.06832
1h	32.6579		12h	2.03693
1h	40.9648		12h	1.30106
1h	17.9987		12h	1.21835
1h	37.8177		12h	1.1056
1h	35.2461		12h	1.09911
1h	36.6867		12h	0.865096
1h	37.3633		12h	0.846552
1h	37.8517		12h	0.544744
1h	28.7016		12h	0.481769
1h	43.7131		12h	0.392776
1h	38.5182		12h	0.377169
1h	24.8707		12h	0.319718
1h	41.9916		12h	0.2416
1h	23.508		12h	0.237439
1h	27.9822		12h	0.215102
1h	32.9642		12h	0.204656
1h	47.2858		12h	0.197571
1h	34.9118		12h	0.187981
1h	43.3583		12h	0.1384
1h	29.8874		12h	0.0692787
1h	43.6089		12h	0.0682479
1h	48.0431		12h	0.0576451
1h	55.2395		12h	0.0436293
1h	54.9102		12h	0.031561
1h	22.4151		12h	0.031322
1h	37.6179		12h	0.030661
1h	25.6074		12h	0.0305957
1h	51.3038		12h	0.0301763
1h	45.4115		12h	0.024838
1h	26.6573		12h	0.0225316
1h	39.9582		12h	0.0205981
1h	54.7417		12h	0.0148642
1h	34.3759		12h	0.0135428
1h	44.557		12h	0.0129238
1h	36.1862		12h	0.00367246
1h	41.6531		12h	0.00367013
1h	24.1319		12h	0.00105914
1h	35.6414		12h	0
1h	32.5942		12h	0
1h	48.5328		12h	0
1h	39.3598		12h	0
1h	56.5493		12h	0
1h	29.6476		12h	0
1h	21.6391		12h	0
1h	53.181		12h	0
1h	46.6706		12h	0
1h	51.5536		12h	0
1h	16.8317		12h	0
1h	39.8728		12h	0
1h	46.4159		12h	0
1h	34.8214		12h	0
1h	41.9549		12h	0
1h	49.6484		12h	0
3h	52.7821		12h	0
3h	33.9451		12h	0
3h	45.5947		12h	0
3h	34.2575		12h	0
3h	44.7488		12h	0
3h	26.0282		12h	0
3h	12.779		12h	0
3h	14.2686		12h	0
3h	44.1818		12h	0
3h	33.6245		12h	0
3h	32.1431		12h	0
3h	17.6164		6	59
3h	26.1045
3h	27.4593
3h	53.8611
3h	42.2292
3h	14.5299
3h	54.4126
3h	42.0053
3h	44.2863
3h	32.3685
3h	41.3756
3h	40.5822
3h	30.843
3h	52.4554
3h	34.2109
3h	20.7075
3h	41.6042
3h	54.9681
3h	50.0041
3h	33.8629
3h	22.5714
3h	41.9026
3h	35.9361
3h	28.9463
3h	34.3337
3h	25.6086
3h	25.1041
3h	30.8759
3h	22.1575
3h	47.9052
3h	39.314
3h	58.1356
3h	71.4424
3h	53.6
3h	51.6936
3h	60.4484
3h	61.7573
3h	19.5925
3h	48.0754
3h	64.8074
3h	47.6136
3h	26.5215
3h	34.4811
3h	37.3026
3h	44.4761
3h	28.6033
3h	31.0607
3h	46.2991
3h	37.1741
6h	37.9154
6h	39.9894
6h	32.4548
6h	20.6461
6h	26.0854
6h	28.0953
6h	30.5071
6h	33.7336
6h	27.1098
6h	47.5482
6h	39.337
6h	49.6489
6h	42.792
6h	37.4347
6h	35.9817
6h	35.2972
6h	42.7047
6h	30.4885
6h	32.7288
6h	23.2051
6h	31.0611
6h	41.1094
6h	47.2278
6h	37.354
6h	25.9808
6h	19.4402
6h	44.3854
6h	33.4706
6h	42.0241
6h	13.3141
6h	17.8281
6h	50.3118
6h	55.0896
6h	60.3583
6h	23.5427
6h	27.7102
6h	28.2057
6h	34.4461
6h	17.0848
6h	53.009
6h	11.9679
6h	20.9083
6h	24.492
6h	12.1927
6h	27.8514
6h	16.7165
6h	17.5504
6h	7.08903
6h	37.1885
6h	11.453
6h	40.3561
6h	43.6113
6h	42.9291
6h	42.5009
6h	51.0195
6h	52.6131
6h	41.0638
6h	43.4033
6h	41.9926
6h	58.2735
6h	45.769
6h	47.2527
6h	57.3305
6h	40.439
6h	49.1752
6h	38.1944
6h	32.5267
6h	31.5789
6h	45.9527
6h	62.8175
6h	37.0609
6h	31.6293
6h	35.4396
6h	31.7222
6h	35.6425
6h	47.8924
6h	24.8106
6h	20.3718
6h	34.1696
6h	48.7245
6h	33.8292
6h	36.8804
6h	31.3601
6h	30.2454
6h	30.0475
6h	33.8713
6h	32.3204
6h	41.7112
6h	40.6244
6h	36.7124
6h	36.2097
6h	18.2276
6h	31.5893
6h	25.7485
6h	34.995
6h	34.9465
6h	30.2128
6h	28.1495
6h	32.6999
6h	47.7994
6h	38.2499
6h	47.4053
6h	59.9708
6h	53.325
6h	36.4892
6h	56.4337
6h	53.9149
6h	36.5039
6h	28.3949
6h	45.0369
6h	42.5636
6h	58.2661
6h	49.0369
6h	37.783
6h	51.9611
6h	37.2256
6h	21.5123
6h	32.0212
6h	33.9688
6h	35.122
6h	34.9048
6h	42.4121
6h	38.0297
6h	30.4617
6h	21.879
6h	23.9645
12h	1.92207
12h	3.72127
12h	27.5053
12h	6.90084
12h	5.05825
12h	8.64308
12h	8.36079
12h	1.96856
12h	11.0213
12h	3.54334
12h	3.5733
12h	6.15111
12h	4.42963
12h	8.68892
12h	7.204
12h	34.8959
12h	11.031
12h	4.83557
12h	7.71534
12h	9.01612
12h	10.6198
12h	5.69402
12h	2.0692
12h	19.2547
12h	15.2421
12h	5.9267
12h	42.9665
12h	26.6284
12h	52.7192
12h	36.5828
12h	52.3524
12h	21.1329
12h	30.211
12h	27.9259
12h	32.353
12h	28.0038
12h	17.0437
12h	22.0202
12h	18.7784
12h	20.6253
12h	28.969
12h	31.8699
12h	33.6283
12h	21.2983
12h	16.7924
12h	23.2916
12h	29.3064
12h	16.7373
12h	14.5703
12h	16.8877
12h	24.4095
12h	23.6308
12h	28.5009
12h	33.9651
12h	43.3312
12h	28.2743
12h	16.8421
12h	30.7617
12h	26.9878
12h	35.5439
12h	31.6256
12h	27.0851
12h	23.2035
12h	13.114
12h	17.5218
12h	12.04
12h	18.9377
12h	36.4598
12h	46.5504
12h	45.4118
12h	34.3891
12h	38.1408
12h	51.3541
12h	56.4491
12h	29.6367
12h	17.8398
12h	24.4584
12h	39.854
12h	44.3062
12h	14.3801
12h	18.5951
12h	35.5807
12h	14.2006
12h	24.4918
12h	24.8855
12h	33.1814
12h	28.6113
12h	28.4087
12h	18.3369
12h	31.6057
12h	29.1111
12h	11.4918
12h	28.6764
12h	29.5372
12h	50.4124
12h	23.7634
12h	33.8942
12h	14.8728
12h	33.475
12h	6.00903
12h	32.6047
12h	22.3913
12h	7.04164
12h	37.5212
12h	10.8893
12h	13.4238
12h	18.411
12h	26.9127
12h	19.1957
12h	26.1091
12h	12.6224
12h	42.4864
12h	15.0144
12h	4.93308
12h	3.3018
