# Supplementary material for: STING signalling is terminated through ESCRT-dependent microautophagy of vesicles originating from recycling endosomes
Source: Nat Cell Biol. 2023 Mar 13;25(3):453–66. doi: 10.1038/s41556-023-01098-9 (PMC10014584; doi:10.1038/s41556-023-01098-9)
Supplement: Source Data Fig. 3 — Statistical source data. [file 41556_2023_1098_MOESM8_ESM.xlsx]

## Sheet: Fig.3g
diameter	number of STING vesicles
	0
	0
	1
40	6
	14
	6
	32
80	13
	30
	25
	20
120	21
	14
	10
	8
160	8
	5
	1
	1
200	2
	1
	0
	1
240	0
	0
	0
	0
280	0
	0
	0

## Sheet: Fig.3i
sample_name	Inside_C1_percell
0h	0.00362073
0h	0.193152
0h	0.0412527
0h	0.0221453
0h	0.00620501
0h	0
0h	0.272971
0h	0.419402
0h	0.00341751
0h	0.386313
0h	0.000714468
0h	0
0h	0.0561738
0h	0.179698
0h	0.0186429
0h	0.0233425
0h	0.296819
0h	0.140416
0h	0.403213
0h	0.0898644
0h	0.140613
0h	0.131508
0h	0.364249
0h	0.00360791
0h	0.256575
0h	0.0597571
0h	0.152399
0h	0.159361
0h	0.167681
0h	0.0743363
0h	0.179184
0h	0.130454
0h	0.11802
0h	0.0342022
0h	0.156609
0h	0.0695042
0h	0.198075
0h	4.58503e-05
6h	0.360682
6h	0.644496
6h	0.308126
6h	0.567275
6h	0.320065
6h	0.309009
6h	0.152738
6h	0.478415
6h	0.466106
6h	0.26762
6h	0.351125
6h	0.181199
6h	0.0990062
6h	0.26858
6h	0.271549
6h	0.365113
6h	0.139908
6h	0.146847
6h	0.337785
6h	0.193657
6h	0.470129
6h	0.0961151
6h	0.298692
6h	0.0150862
6h	0.336754
6h	0.142351
6h	0.2325
6h	0.0702199
6h	0.21501
6h	0.0300004
6h	0.0372369
6h	0.364953
6h	0.460828
6h	0.11517
6h	0.20719
6h	0.089294
6h	0.17215
6h	0
6h	0
6h	0.0564841
6h	0.255392
6h	0.110369
6h	0.371003
6h	0.00262487
6h	3.33093e-05
6h	0.223785
6h	0.237662
6h	0.00549886
6h	0.149577
