# Supplementary material for: STING signalling is terminated through ESCRT-dependent microautophagy of vesicles originating from recycling endosomes
Source: Nat Cell Biol. 2023 Mar 13;25(3):453–66. doi: 10.1038/s41556-023-01098-9 (PMC10014584; doi:10.1038/s41556-023-01098-9)
Supplement: Source Data Fig. 4 — Statistical source data. [file 41556_2023_1098_MOESM9_ESM.xlsx]

## Sheet: Fig.4e
sample_name	amount
ctrl(-)	1
ctrl(-)	1.19748
ctrl(-)	1.27456
ctrl(-)	0.864537
ctrl(+)	16.9123
ctrl(+)	11.3137
ctrl(+)	17.0299
ctrl(+)	24.4201
vps23(+)	512
vps23(+)	576.03
vps23(+)	634.73
vps23(+)	342.509
vps28(+)	364.557
vps28(+)	421.679
vps28(+)	630.346
vps28(+)	474.413
vps37(+)	99.0442
vps37(+)	88.647
vps37(+)	92.4115
vps37(+)	47.8352
vps32(+)	451.944
vps32(+)	508.463
vps32(+)	442.643
vps32(+)	280.139
vps4(+)	83.2859
vps4(+)	95.0095
vps4(+)	119.428
vps4(+)	83.2859
vps39(+)	83.2859
vps39(+)	173.645
vps39(+)	131.599
vps39(+)	124.5
