# Supplementary material for: STING signalling is terminated through ESCRT-dependent microautophagy of vesicles originating from recycling endosomes
Source: Nat Cell Biol. 2023 Mar 13;25(3):453–66. doi: 10.1038/s41556-023-01098-9 (PMC10014584; doi:10.1038/s41556-023-01098-9)
Supplement: Source Data Fig. 5 — Statistical source data. [file 41556_2023_1098_MOESM10_ESM.xlsx]

## Sheet: Fig.5b
sample_name	Pearson(STING vspTBK1)		sample_name	Pearson(STING vs TfnR)
ctrl_DMXAA	0.358255		ctrl_DMXAA	0.559474
ctrl_DMXAA	0.12627		ctrl_DMXAA	0.55308
ctrl_DMXAA	1		ctrl_DMXAA	1
ctrl_DMXAA	1		ctrl_DMXAA	-1
ctrl_DMXAA	1		ctrl_DMXAA	1
ctrl_DMXAA	-0.926557		ctrl_DMXAA	0.550788
ctrl_DMXAA	0.210067		ctrl_DMXAA	-0.0886465
ctrl_DMXAA	0.185577		ctrl_DMXAA	0.278434
ctrl_DMXAA	0.0888487		ctrl_DMXAA	0.176657
ctrl_DMXAA	0.154287		ctrl_DMXAA	0.22864
ctrl_DMXAA	0.175859		ctrl_DMXAA	0.322304
ctrl_DMXAA	0.0671066		ctrl_DMXAA	0.155031
ctrl_DMXAA	0.192586		ctrl_DMXAA	0.353964
ctrl_DMXAA	0.203814		ctrl_DMXAA	0.194584
ctrl_DMXAA	0.0757597		ctrl_DMXAA	0.203285
ctrl_DMXAA	0.0974659		ctrl_DMXAA	0.194098
ctrl_DMXAA	0.123279		ctrl_DMXAA	0.228366
ctrl_DMXAA	0.204129		ctrl_DMXAA	0.416867
ctrl_DMXAA	0.0527269		ctrl_DMXAA	0.115305
ctrl_DMXAA	-0.604081		ctrl_DMXAA	-0.305072
ctrl_DMXAA	0.320072		ctrl_DMXAA	0.282991
ctrl_DMXAA	0.223127		ctrl_DMXAA	0.465505
ctrl_DMXAA	0.208724		ctrl_DMXAA	0.438309
ctrl_DMXAA	0.20504		ctrl_DMXAA	0.218667
ctrl_DMXAA	0.305742		ctrl_DMXAA	0.618724
ctrl_DMXAA	0.179391		ctrl_DMXAA	0.25142
ctrl_DMXAA	0.155563		ctrl_DMXAA	0.285181
ctrl_DMXAA	0.0927577		ctrl_DMXAA	0.266651
ctrl_DMXAA	0.333479		ctrl_DMXAA	0.445869
ctrl_DMXAA	0.214218		ctrl_DMXAA	0.473844
ctrl_DMXAA	0.174841		ctrl_DMXAA	0.379476
ctrl_DMXAA	0.349323		ctrl_DMXAA	0.572367
ctrl_DMXAA	0.200494		ctrl_DMXAA	0.344752
ctrl_DMXAA	0.26374		ctrl_DMXAA	0.471751
ctrl_DMXAA	0.231643		ctrl_DMXAA	0.393574
ctrl_DMXAA	-0.343424		ctrl_DMXAA	-0.266449
ctrl_DMXAA	0.293093		ctrl_DMXAA	0.447193
ctrl_DMXAA	0.0596966		ctrl_DMXAA	0.119416
ctrl_DMXAA	0.115338		ctrl_DMXAA	0.363145
ctrl_DMXAA	0.0735813		ctrl_DMXAA	0.236473
ctrl_DMXAA	0.119717		ctrl_DMXAA	0.209562
ctrl_DMXAA	0.104561		ctrl_DMXAA	0.363358
ctrl_DMXAA	0.154457		ctrl_DMXAA	0.535912
ctrl_DMXAA	0.278816		ctrl_DMXAA	0.357554
ctrl_DMXAA	0.16857		ctrl_DMXAA	0.406857
ctrl_DMXAA	0.20643		ctrl_DMXAA	0.422086
ctrl_DMXAA	0.279993		ctrl_DMXAA	0.352302
ctrl_DMXAA	0.181022		ctrl_DMXAA	0.43967
ctrl_DMXAA	0.136576		ctrl_DMXAA	0.956318
siTsg101_DMXAA	0.779662		siTsg101_DMXAA	0.580288
siTsg101_DMXAA	0.487297		siTsg101_DMXAA	0.457494
siTsg101_DMXAA	0.358714		siTsg101_DMXAA	0.703254
siTsg101_DMXAA	0.632727		siTsg101_DMXAA	0.860733
siTsg101_DMXAA	0.802979		siTsg101_DMXAA	0.388628
siTsg101_DMXAA	0.864182		siTsg101_DMXAA	0.900893
siTsg101_DMXAA	0.900034		siTsg101_DMXAA	0.822991
siTsg101_DMXAA	0.753508		siTsg101_DMXAA	0.669497
siTsg101_DMXAA	0.607164		siTsg101_DMXAA	0.849431
siTsg101_DMXAA	0.824585		siTsg101_DMXAA	0.618233
siTsg101_DMXAA	0.478312		siTsg101_DMXAA	0.769529
siTsg101_DMXAA	0.669171		siTsg101_DMXAA	0.770033
siTsg101_DMXAA	0.701068		siTsg101_DMXAA	0.605823
siTsg101_DMXAA	0.309363		siTsg101_DMXAA	0.666615
siTsg101_DMXAA	0.350651		siTsg101_DMXAA	0.548623
siTsg101_DMXAA	0.443949		siTsg101_DMXAA	0.639488
siTsg101_DMXAA	0.185107		siTsg101_DMXAA	0.770662
siTsg101_DMXAA	0.541521		siTsg101_DMXAA	0.624958
siTsg101_DMXAA	0.465839		siTsg101_DMXAA	0.614946
siTsg101_DMXAA	0.243597		siTsg101_DMXAA	0.708129
siTsg101_DMXAA	0.566662		siTsg101_DMXAA	0.639916
siTsg101_DMXAA	0.532341		siTsg101_DMXAA	0.383114
siTsg101_DMXAA	0.286339		siTsg101_DMXAA	-0.115932
siTsg101_DMXAA	0.213505		siTsg101_DMXAA	0.298525
siTsg101_DMXAA	0.195666		siTsg101_DMXAA	0.720182
siTsg101_DMXAA	0.669818		siTsg101_DMXAA	0.763644
siTsg101_DMXAA	0.642866		siTsg101_DMXAA	0.754016
siTsg101_DMXAA	0.531623		siTsg101_DMXAA	0.626453
siTsg101_DMXAA	0.520692		siTsg101_DMXAA	0.805335
siTsg101_DMXAA	0.548705		siTsg101_DMXAA	0.432854
siTsg101_DMXAA	0.244732		siTsg101_DMXAA	0.826113
siTsg101_DMXAA	0.742723		siTsg101_DMXAA	0.877333
siTsg101_DMXAA	0.717029		siTsg101_DMXAA	0.611082
siTsg101_DMXAA	0.522259		siTsg101_DMXAA	0.60603
siTsg101_DMXAA	0.331177		siTsg101_DMXAA	0.847032
siVps4_DMXAA	0.752852		siVps4_DMXAA	0.676417
siVps4_DMXAA	0.551575		siVps4_DMXAA	0.849081
siVps4_DMXAA	0.562979		siVps4_DMXAA	0.895171
siVps4_DMXAA	0.575637		siVps4_DMXAA	0.728436
siVps4_DMXAA	0.446656		siVps4_DMXAA	-0.614249
siVps4_DMXAA	-0.349635		siVps4_DMXAA	0.819041
siVps4_DMXAA	0.591205		siVps4_DMXAA	0.64203
siVps4_DMXAA	0.548775		siVps4_DMXAA	0.569275
siVps4_DMXAA	0.502362		siVps4_DMXAA	0.720642
siVps4_DMXAA	0.540597		siVps4_DMXAA	0.803635
siVps4_DMXAA	0.568985		siVps4_DMXAA	0.556749
siVps4_DMXAA	0.229051		siVps4_DMXAA	0.861748
siVps4_DMXAA	0.842056		siVps4_DMXAA	0.544059
siVps4_DMXAA	0.425483		siVps4_DMXAA	0.548009
siVps4_DMXAA	0.486106		siVps4_DMXAA	0.712206
siVps4_DMXAA	0.56075		siVps4_DMXAA	0.561211
siVps4_DMXAA	0.481517		siVps4_DMXAA	0.770441
siVps4_DMXAA	0.711123		siVps4_DMXAA	0.79004
siVps4_DMXAA	0.732122		siVps4_DMXAA	0.79782
siVps4_DMXAA	0.725794		siVps4_DMXAA	0.637002
siVps4_DMXAA	0.591288		siVps4_DMXAA	0.728172
siVps4_DMXAA	0.696717		siVps4_DMXAA	0.762259
siVps4_DMXAA	0.724047		siVps4_DMXAA	0.796953
siVps4_DMXAA	0.748373		siVps4_DMXAA	0.698641
siVps4_DMXAA	0.610406		siVps4_DMXAA	0.685554
siVps4_DMXAA	0.455637		siVps4_DMXAA	0.845631
siVps4_DMXAA	0.743838		siVps4_DMXAA	0.611903
siVps4_DMXAA	0.518239		siVps4_DMXAA	0.734484
siVps4_DMXAA	0.566224		siVps4_DMXAA	0.56285
siVps4_DMXAA	0.475037		siVps4_DMXAA	0.588746
siVps4_DMXAA	0.405096		siVps4_DMXAA	0.680622
siVps4_DMXAA	0.48936		siVps4_DMXAA	0.597896
siVps4_DMXAA	0.370183		siVps4_DMXAA	0.659269
ctrl_HT-DNA	0.411658		ctrl_HT-DNA	0.471726
ctrl_HT-DNA	0.243526		ctrl_HT-DNA	0.732593
ctrl_HT-DNA	0.600796		ctrl_HT-DNA	0.582986
ctrl_HT-DNA	0.411122		ctrl_HT-DNA	0.785787
ctrl_HT-DNA	0.589163		ctrl_HT-DNA	0.33002
ctrl_HT-DNA	0.273897		ctrl_HT-DNA	0.605056
ctrl_HT-DNA	0.323413		ctrl_HT-DNA	0.291641
ctrl_HT-DNA	0.160343		ctrl_HT-DNA	0.442166
ctrl_HT-DNA	0.0392324		ctrl_HT-DNA	0.474119
ctrl_HT-DNA	0.290057		ctrl_HT-DNA	-0.0318106
ctrl_HT-DNA	-0.114989		ctrl_HT-DNA	-0.169394
ctrl_HT-DNA	0.00900017		ctrl_HT-DNA	0.584938
ctrl_HT-DNA	0.342566		ctrl_HT-DNA	0.474527
ctrl_HT-DNA	0.331008		ctrl_HT-DNA	0.641838
ctrl_HT-DNA	0.461855		ctrl_HT-DNA	0.521417
ctrl_HT-DNA	0.27841		ctrl_HT-DNA	0.422831
ctrl_HT-DNA	0.294119		ctrl_HT-DNA	0.582473
ctrl_HT-DNA	0.36336		ctrl_HT-DNA	0.513459
ctrl_HT-DNA	0.240716		ctrl_HT-DNA	0.39643
ctrl_HT-DNA	0.324953		ctrl_HT-DNA	0.277336
ctrl_HT-DNA	0.190059		ctrl_HT-DNA	0.337113
ctrl_HT-DNA	0.313621		ctrl_HT-DNA	0.475204
ctrl_HT-DNA	0.112791		ctrl_HT-DNA	0.718616
ctrl_HT-DNA	0.0943264		ctrl_HT-DNA	-0.418663
ctrl_HT-DNA	0.661805		ctrl_HT-DNA	0.224109
ctrl_HT-DNA	0.074227		ctrl_HT-DNA	0.337827
ctrl_HT-DNA	0.144338		ctrl_HT-DNA	0.398859
ctrl_HT-DNA	0.324226		ctrl_HT-DNA	0.663319
ctrl_HT-DNA	0.318193		ctrl_HT-DNA	0.293913
ctrl_HT-DNA	0.129461		ctrl_HT-DNA	0.453481
ctrl_HT-DNA	0.319898		ctrl_HT-DNA	0.462053
ctrl_HT-DNA	0.373967		ctrl_HT-DNA	0.37461
ctrl_HT-DNA	0.339762		ctrl_HT-DNA	0.513311
ctrl_HT-DNA	0.385306		ctrl_HT-DNA	0.232924
ctrl_HT-DNA	0.145643		ctrl_HT-DNA	0.456458
ctrl_HT-DNA	0.57655		ctrl_HT-DNA	0.348448
ctrl_HT-DNA	0.214493		ctrl_HT-DNA	0.253771
ctrl_HT-DNA	0.171062		ctrl_HT-DNA	0.553521
ctrl_HT-DNA	0.435742		ctrl_HT-DNA	0.408103
ctrl_HT-DNA	0.284597		ctrl_HT-DNA	-0.0432895
ctrl_HT-DNA	0.340851		ctrl_HT-DNA	-0.315356
ctrl_HT-DNA	-0.0385221		ctrl_HT-DNA	0.454309
ctrl_HT-DNA	0.314976		ctrl_HT-DNA	0.228772
ctrl_HT-DNA	0.113953		ctrl_HT-DNA	0.274239
ctrl_HT-DNA	0.118368		ctrl_HT-DNA	0.464569
ctrl_HT-DNA	0.180358		ctrl_HT-DNA	0.0157568
ctrl_HT-DNA	0.0568469		ctrl_HT-DNA	0.247233
ctrl_HT-DNA	0.106929		ctrl_HT-DNA	0.230231
ctrl_HT-DNA	0.163847		ctrl_HT-DNA	0.328178
ctrl_HT-DNA	0.149261		ctrl_HT-DNA	0.441139
ctrl_HT-DNA	0.21657		ctrl_HT-DNA	0.280199
ctrl_HT-DNA	0.110045		ctrl_HT-DNA	0.394369
ctrl_HT-DNA	0.183335		ctrl_HT-DNA	0.170509
ctrl_HT-DNA	0.0819994		ctrl_HT-DNA	0.317043
ctrl_HT-DNA	0.15646		ctrl_HT-DNA	0.248753
ctrl_HT-DNA	0.138651		ctrl_HT-DNA	0.552724
ctrl_HT-DNA	0.274147		ctrl_HT-DNA	0.448907
ctrl_HT-DNA	0.302472		ctrl_HT-DNA	0.286255
ctrl_HT-DNA	0.260523		ctrl_HT-DNA	0.44875
ctrl_HT-DNA	0.278503		ctrl_HT-DNA	0.232617
ctrl_HT-DNA	0.237573		ctrl_HT-DNA	0.235531
ctrl_HT-DNA	0.0460868		ctrl_HT-DNA	0.427969
ctrl_HT-DNA	0.132642		ctrl_HT-DNA	0.345102
ctrl_HT-DNA	0.202683		ctrl_HT-DNA	0.19148
ctrl_HT-DNA	0.0316698		ctrl_HT-DNA	0.258662
ctrl_HT-DNA	0.0639366		ctrl_HT-DNA	0.242591
ctrl_HT-DNA	0.227457		ctrl_HT-DNA	0.105935
ctrl_HT-DNA	0.101706		ctrl_HT-DNA	0.300515
ctrl_HT-DNA	0.223904		ctrl_HT-DNA	0.655242
siTsg101_HT-DNA	0.233012		siTsg101_HT-DNA	0.647143
siTsg101_HT-DNA	0.526089		siTsg101_HT-DNA	0.746562
siTsg101_HT-DNA	0.597297		siTsg101_HT-DNA	0.679311
siTsg101_HT-DNA	0.532498		siTsg101_HT-DNA	0.654997
siTsg101_HT-DNA	0.554488		siTsg101_HT-DNA	0.398045
siTsg101_HT-DNA	0.337665		siTsg101_HT-DNA	0.85459
siTsg101_HT-DNA	0.806961		siTsg101_HT-DNA	0.660672
siTsg101_HT-DNA	0.518617		siTsg101_HT-DNA	0.788768
siTsg101_HT-DNA	0.62631		siTsg101_HT-DNA	0.623495
siTsg101_HT-DNA	0.541936		siTsg101_HT-DNA	0.70665
siTsg101_HT-DNA	0.593701		siTsg101_HT-DNA	0.607216
siTsg101_HT-DNA	0.412137		siTsg101_HT-DNA	0.779065
siTsg101_HT-DNA	0.26481		siTsg101_HT-DNA	0.857963
siTsg101_HT-DNA	0.766142		siTsg101_HT-DNA	0.61137
siTsg101_HT-DNA	0.491903		siTsg101_HT-DNA	0.639254
siTsg101_HT-DNA	0.396672		siTsg101_HT-DNA	0.546391
siTsg101_HT-DNA	0.385859		siTsg101_HT-DNA	0.727288
siTsg101_HT-DNA	0.477398		siTsg101_HT-DNA	0.632528
siTsg101_HT-DNA	0.607792		siTsg101_HT-DNA	0.806166
siTsg101_HT-DNA	0.319277		siTsg101_HT-DNA	0.780227
siTsg101_HT-DNA	0.612314		siTsg101_HT-DNA	0.640803
siTsg101_HT-DNA	0.435233		siTsg101_HT-DNA	0.831982
siTsg101_HT-DNA	0.54903		siTsg101_HT-DNA	-1
siTsg101_HT-DNA	0.691863		siTsg101_HT-DNA	0.85847
siTsg101_HT-DNA	1		siTsg101_HT-DNA	0.535062
siTsg101_HT-DNA	0.796031		siTsg101_HT-DNA	0.771311
siTsg101_HT-DNA	0.433741		siTsg101_HT-DNA	0.678504
siTsg101_HT-DNA	0.691204		siTsg101_HT-DNA	0.872168
siTsg101_HT-DNA	0.55368		siTsg101_HT-DNA	0.747428
siTsg101_HT-DNA	0.857302		siTsg101_HT-DNA	0.560174
siTsg101_HT-DNA	0.762825		siTsg101_HT-DNA	0.635863
siTsg101_HT-DNA	0.547426		siTsg101_HT-DNA	0.623736
siTsg101_HT-DNA	0.528094		siTsg101_HT-DNA	0.774471
siTsg101_HT-DNA	0.480414		siTsg101_HT-DNA	0.688939
siTsg101_HT-DNA	0.731319		siTsg101_HT-DNA	0.825756
siVps4_HT-DNA	0.642228		siVps4_HT-DNA	0.850145
siVps4_HT-DNA	0.798126		siVps4_HT-DNA	0.793149
siVps4_HT-DNA	0.769018		siVps4_HT-DNA	0.62517
siVps4_HT-DNA	0.774978		siVps4_HT-DNA	0.678763
siVps4_HT-DNA	0.511641		siVps4_HT-DNA	0.609025
siVps4_HT-DNA	0.606096		siVps4_HT-DNA	0.821116
siVps4_HT-DNA	0.30745		siVps4_HT-DNA	0.788255
siVps4_HT-DNA	0.801645		siVps4_HT-DNA	0.598276
siVps4_HT-DNA	0.758643		siVps4_HT-DNA	0.749774
siVps4_HT-DNA	0.395667		siVps4_HT-DNA	0.79954
siVps4_HT-DNA	0.669728		siVps4_HT-DNA	0.804997
siVps4_HT-DNA	0.728711		siVps4_HT-DNA	0.705334
siVps4_HT-DNA	0.658607		siVps4_HT-DNA	0.636813
siVps4_HT-DNA	0.621962		siVps4_HT-DNA	0.731644
siVps4_HT-DNA	0.553302		siVps4_HT-DNA	0.953924
siVps4_HT-DNA	0.612497		siVps4_HT-DNA	0.660704
siVps4_HT-DNA	0.880142		siVps4_HT-DNA	0.629373
siVps4_HT-DNA	0.554121		siVps4_HT-DNA	0.687502
siVps4_HT-DNA	0.553062		siVps4_HT-DNA	0.698174
siVps4_HT-DNA	0.5333		siVps4_HT-DNA	0.63136
siVps4_HT-DNA	0.593188		siVps4_HT-DNA	0.813746
siVps4_HT-DNA	0.516617		siVps4_HT-DNA	0.599034
siVps4_HT-DNA	0.799108		siVps4_HT-DNA	0.762082
siVps4_HT-DNA	0.381707		siVps4_HT-DNA	0.819638
siVps4_HT-DNA	0.662009		siVps4_HT-DNA	0.555526
siVps4_HT-DNA	0.614578		siVps4_HT-DNA	0.689006
siVps4_HT-DNA	0.363484		siVps4_HT-DNA	0.748879
siVps4_HT-DNA	0.615773		siVps4_HT-DNA	0.706914
siVps4_HT-DNA	0.673815		siVps4_HT-DNA	0.919657
siVps4_HT-DNA	0.559637		siVps4_HT-DNA	0.811086
siVps4_HT-DNA	0.775423		siVps4_HT-DNA	0.628417
siVps4_HT-DNA	0.709486		siVps4_HT-DNA	0.691459
siVps4_HT-DNA	0.419297		siVps4_HT-DNA	0.548268
siVps4_HT-DNA	0.437605		siVps4_HT-DNA
siVps4_HT-DNA	0.39592		siVps4_HT-DNA

## Sheet: Fig.5d
Tsg101-KD
dimameter(nm)	number of STING vesicles
	0
	0
	1
40	12
	20
	36
	73
80	84
	36
	46
	14
120	14
	5
	7
	5
160	2
	0
	3
	3
200	1
	2
	0
	2
240	0
	0
	0
	0
280	0
	0
	0

## Sheet: Fig.5f
Vps4-KD
dimameter(nm)	number of STING vesicles
	2
	2
	18
40	44
	32
	56
	31
80	42
	16
	34
	15
120	16
	16
	13
	7
160	4
	4
	3
	5
200	2
	1
	4
	1
240	0
	1
	0
	0
280	0
	0
	0
