# Supplementary material for: STING signalling is terminated through ESCRT-dependent microautophagy of vesicles originating from recycling endosomes
Source: Nat Cell Biol. 2023 Mar 13;25(3):453–66. doi: 10.1038/s41556-023-01098-9 (PMC10014584; doi:10.1038/s41556-023-01098-9)
Supplement: Source Data Fig. 6 — Statistical source data. [file 41556_2023_1098_MOESM11_ESM.xlsx]

## Sheet: Fig.6c
sample_name	pSTING/cell		sample_name	STING/cell
12_Ctrl	759438		0_Ctrl	32.6984
12_Ctrl	589134		0_Ctrl	331747
12_Ctrl	554838		0_Ctrl	391446
12_Ctrl	520958		0_Ctrl	726517
12_Ctrl	464500		0_Ctrl	537317
12_Ctrl	418523		0_Ctrl	740071
12_Ctrl	406004		0_Ctrl	587124
12_Ctrl	394224		0_Ctrl	644004
12_Ctrl	384141		0_Ctrl	817874
12_Ctrl	366961		0_Ctrl	10.3896
12_Ctrl	366459		0_Ctrl	17.4686
12_Ctrl	365201		0_Ctrl	25.9703
12_Ctrl	357853		0_Ctrl	33.1599
12_Ctrl	331470		0_Ctrl	396186
12_Ctrl	315936		0_Ctrl	575737
12_Ctrl	313814		0_Ctrl	658882
12_Ctrl	309879		0_Ctrl	719456
12_Ctrl	307413		0_Ctrl	503621
12_Ctrl	303133		0_Ctrl	609186
12_Ctrl	286483		0_Ctrl	958441
12_Ctrl	285761		0_Ctrl	675506
12_Ctrl	281281		0_Ctrl	1.29285e+06
12_Ctrl	277647		0_Ctrl	1.08215e+06
12_Ctrl	270636		0_Ctrl	870702
12_Ctrl	269779		0_Ctrl	11.2402
12_Ctrl	263589		0_Ctrl	705626
12_Ctrl	250801		0_Ctrl	822698
12_Ctrl	246615		0_Ctrl	1.51967e+06
12_Ctrl	239812		0_Ctrl	771132
12_Ctrl	237499		0_Ctrl	1.34584e+06
12_Ctrl	228136		0_Ctrl	1.80483e+06
12_Ctrl	227858		0_Ctrl	861219
12_Ctrl	222809		0_Ctrl	333562
12_Ctrl	222569		0_Ctrl	801388
12_Ctrl	219500		0_Ctrl	457045
12_Ctrl	219474		0_Ctrl	938025
12_Ctrl	218633		0_Ctrl	1.26091e+06
12_Ctrl	216666		0_Ctrl	1.87422e+06
12_Ctrl	210606		0_Ctrl	877275
12_Ctrl	203247		0_Ctrl	883361
12_Ctrl	201905		0_Ctrl	1.68532e+06
12_Ctrl	197232		0_Ctrl	64.55
12_Ctrl	191937		0_Ctrl	553031
12_Ctrl	165452		0_Ctrl	972864
12_Ctrl	149054		0_Ctrl	698557
12_Ctrl	147220		0_Ctrl	965585
12_Ctrl	146359		0_Ctrl	871366
12_Ctrl	141497		0_Ctrl	834237
12_Ctrl	140256		0_Ctrl	639911
12_Ctrl	1278.78		0_Ctrl	976814
12_Ctrl	90.0703		0_Ctrl	1.47767e+06
12_Ctrl	59.462		0_Ctrl	2.03769e+06
12_Ctrl	55.1711		0_Ctrl	218942
12_Ctrl	41.4289		0_Ctrl	191176
12_Ctrl	34.7275		0_Ctrl	253885
12_Ctrl	29.773		0_Ctrl	235987
12_Ctrl	20.7259		0_Ctrl	273825
12_Ctrl	17.2817		0_Ctrl	446581
12_Ctrl	17.2589		0_Ctrl	402233
12_Ctrl	14.0245		0_Ctrl	368766
12_Ctrl	11.6025		0_Ctrl	420303
12_Ctrl	11.3127		0_Ctrl	415888
12_Tsg	140113		0_Ctrl	461877
12_Tsg	141425		0_Ctrl	516639
12_Tsg	149399		0_Ctrl	574545
12_Tsg	183692		0_Ctrl	612570
12_Tsg	216266		0_Ctrl	720752
12_Tsg	244183		0_Ctrl	839620
12_Tsg	251559		0_Ctrl	808980
12_Tsg	252687		12_Ctrl	1.26461e+06
12_Tsg	260719		12_Ctrl	756936
12_Tsg	261592		12_Ctrl	890317
12_Tsg	278770		12_Ctrl	620462
12_Tsg	282115		12_Ctrl	577233
12_Tsg	326010		12_Ctrl	462711
12_Tsg	329201		12_Ctrl	482934
12_Tsg	340654		12_Ctrl	467328
12_Tsg	351504		12_Ctrl	417777
12_Tsg	367793		12_Ctrl	487644
12_Tsg	370714		12_Ctrl	447325
12_Tsg	379483		12_Ctrl	511204
12_Tsg	387392		12_Ctrl	492580
12_Tsg	393729		12_Ctrl	490677
12_Tsg	395954		12_Ctrl	357193
12_Tsg	407318		12_Ctrl	624805
12_Tsg	414187		12_Ctrl	440898
12_Tsg	443333		12_Ctrl	576950
12_Tsg	476476		12_Ctrl	366574
12_Tsg	495607		12_Ctrl	355234
12_Tsg	527805		12_Ctrl	564959
12_Tsg	630726		12_Ctrl	345240
12_Tsg	649645		12_Ctrl	521709
12_Tsg	680526		12_Ctrl	333529
12_Tsg	845914		12_Ctrl	325742
			12_Ctrl	308998
			12_Ctrl	326391
			12_Ctrl	356996
			12_Ctrl	350288
			12_Ctrl	315650
			12_Ctrl	268048
			12_Ctrl	349010
			12_Ctrl	308279
			12_Ctrl	250796
			12_Ctrl	319917
			12_Ctrl	325239
			12_Ctrl	350276
			12_Ctrl	436430
			12_Ctrl	435281
			12_Ctrl	294547
			12_Ctrl	247681
			12_Ctrl	318712
			12_Ctrl	230778
			12_Ctrl	233011
			12_Ctrl	238266
			12_Ctrl	204080
			12_Ctrl	211527
			12_Ctrl	185488
			12_Ctrl	165262
			12_Ctrl	1268.75
			12_Ctrl	87.0686
			12_Ctrl	59.9502
			12_Ctrl	51.2807
			12_Ctrl	43.5686
			12_Ctrl	37.5843
			12_Ctrl	32.3322
			12_Ctrl	43.355
			12_Ctrl	16.5761
			12_Ctrl	17.2055
			12_Ctrl	15.1573
			12_Ctrl	11.1143
			12_Ctrl	11.6559
			0_Tsg	135070
			0_Tsg	183189
			0_Tsg	274954
			0_Tsg	416584
			0_Tsg	523835
			0_Tsg	503107
			0_Tsg	533632
			0_Tsg	597372
			0_Tsg	562102
			0_Tsg	729041
			0_Tsg	842222
			0_Tsg	953618
			0_Tsg	1.27726e+06
			0_Tsg	1.64111e+06
			0_Tsg	801808
			0_Tsg	556942
			0_Tsg	911409
			0_Tsg	770020
			0_Tsg	772272
			0_Tsg	974844
			0_Tsg	1.09488e+06
			0_Tsg	833377
			0_Tsg	335313
			0_Tsg	398180
			0_Tsg	537363
			0_Tsg	487912
			0_Tsg	431228
			0_Tsg	658181
			0_Tsg	543507
			0_Tsg	898063
			0_Tsg	1.54679e+06
			0_Tsg	360875
			0_Tsg	497544
			0_Tsg	533830
			0_Tsg	829354
			0_Tsg	1.03549e+06
			0_Tsg	1.16472e+06
			0_Tsg	2.65972e+06
			0_Tsg	4.49684
			0_Tsg	19.8715
			0_Tsg	401467
			0_Tsg	403291
			0_Tsg	492575
			0_Tsg	666028
			0_Tsg	1.30642e+06
			0_Tsg	1.997e+06
			0_Tsg	6.71665
			0_Tsg	6.69758
			0_Tsg	9.79845
			0_Tsg	11.2554
			0_Tsg	40.9216
			0_Tsg	579.276
			0_Tsg	99196.1
			0_Tsg	198516
			0_Tsg	267776
			0_Tsg	316776
			0_Tsg	268680
			0_Tsg	334054
			0_Tsg	343160
			0_Tsg	356286
			0_Tsg	334754
			0_Tsg	387716
			0_Tsg	321985
			0_Tsg	437045
			0_Tsg	462978
			0_Tsg	474131
			0_Tsg	698202
			0_Tsg	549725
			0_Tsg	704649
			0_Tsg	739589
			0_Tsg	723694
			0_Tsg	857606
			12_Tsg	174604
			12_Tsg	190814
			12_Tsg	208793
			12_Tsg	225318
			12_Tsg	303162
			12_Tsg	352448
			12_Tsg	317966
			12_Tsg	334405
			12_Tsg	334704
			12_Tsg	430347
			12_Tsg	622492
			12_Tsg	508636
			12_Tsg	552525
			12_Tsg	494977
			12_Tsg	404425
			12_Tsg	416028
			12_Tsg	447995
			12_Tsg	565076
			12_Tsg	490325
			12_Tsg	671421
			12_Tsg	593149
			12_Tsg	480898
			12_Tsg	492920
			12_Tsg	740594
			12_Tsg	598778
			12_Tsg	1.50522e+06
			12_Tsg	769089
			12_Tsg	626784
			12_Tsg	792282
			12_Tsg	805360
			12_Tsg	1.068e+06
			12_Tsg	1.7025e+06

## Sheet: Fig.6e
ctrl	1.05858
ctrl	1.01545
ctrl	1.02963
ctrl	0.896343
Tsg101	0.275882
Tsg101	0.0584005
Tsg101	0.182014
Tsg101	0.00194249

## Sheet: Fig.6f
	IFI27	IFITH1
ctrl(-)	1	1
ctrl(-)	0.325335	4.11246
ctrl(-)	1.38511	0.926588
ctrl(-)	4.46915	1.50525
ctrl(24h)	6.36429	75.0614
ctrl(24h)	3.09513	21.8566
ctrl(24h)	6.45313	72.0037
ctrl(24h)	8.33973	81.0084
tsg101(-)	0.574349	1.51572
tsg101(-)	0.217638	0.582367
tsg101(-)	0.0236831	6.23332
tsg101(-)	0.020193	2.21914
tsg101(24h)	10.5561	200.854
tsg101(24h)	17.0299	421.679
tsg101(24h)	9.06307	207.937
tsg101(24h)	35.0174	596.344

## Sheet: Fig.6i
sample_name	STING/cell	Outside-STING/cell
ctrl(HSV-0h)	210390	196726
ctrl(HSV-0h)	82809.2	82809.2
ctrl(HSV-0h)	147583	147583
ctrl(HSV-0h)	178575	178575
ctrl(HSV-0h)	233563	233563
ctrl(HSV-0h)	289860	289860
ctrl(HSV-0h)	296154	295217
ctrl(HSV-0h)	211455	211455
ctrl(HSV-0h)	278512	278512
ctrl(HSV-0h)	245791	245791
ctrl(HSV-0h)	283948	283948
ctrl(HSV-0h)	353379	353379
ctrl(HSV-0h)	325671	325671
ctrl(HSV-0h)	364804	364804
ctrl(HSV-0h)	224963	224963
ctrl(HSV-0h)	269322	269322
ctrl(HSV-0h)	503447	503447
ctrl(HSV-0h)	315900	315900
ctrl(HSV-0h)	279131	279131
ctrl(HSV-0h)	275729	275729
ctrl(HSV-0h)	347508	346687
ctrl(HSV-0h)	422386	422386
ctrl(HSV-0h)	344678	344678
ctrl(HSV-0h)	850160	642955
ctrl(HSV-0h)	296887	296887
ctrl(HSV-0h)	457139	457139
ctrl(HSV-0h)	306038	306038
ctrl(HSV-0h)	459833	459833
ctrl(HSV-0h)	351568	351568
ctrl(HSV-0h)	358913	358913
ctrl(HSV-0h)	500884	500884
ctrl(HSV-0h)	338502	338502
ctrl(HSV-0h)	359821	359821
ctrl(HSV-0h)	304714	304714
ctrl(HSV-0h)	292838	292838
ctrl(HSV-0h)	366729	366729
ctrl(HSV-0h)	386177	386177
ctrl(HSV-0h)	344881	344881
ctrl(HSV-0h)	835994	835994
ctrl(HSV-0h)	309859	309859
ctrl(HSV-0h)	475919	475919
ctrl(HSV-0h)	426537	426537
ctrl(HSV-0h)	402135	402135
ctrl(HSV-0h)	338682	338682
ctrl(HSV-0h)	360706	360706
ctrl(HSV-0h)	411460	411460
ctrl(HSV-0h)	562362	561283
ctrl(HSV-0h)	489418	489418
ctrl(HSV-0h)	550016	550016
ctrl(HSV-0h)	488918	488918
ctrl(HSV-0h)	467564	467564
ctrl(HSV-0h)	512756	512756
ctrl(HSV-0h)	523802	523802
ctrl(HSV-0h)	690109	690109
ctrl(HSV-0h)	634122	634032
ctrl(HSV-0h)	478997	478997
ctrl(HSV-0h)	455805	455805
ctrl(HSV-0h)	639491	639491
ctrl(HSV-0h)	444158	444158
ctrl(HSV-0h)	451845	451845
ctrl(HSV-0h)	430124	430124
ctrl(HSV-0h)	584748	584748
ctrl(HSV-0h)	497721	497721
ctrl(HSV-0h)	616451	616451
ctrl(HSV-0h)	565478	565478
ctrl(HSV-0h)	604997	604997
ctrl(HSV-0h)	570396	570396
ctrl(HSV-0h)	567035	567035
ctrl(HSV-0h)	687735	687735
ctrl(HSV-0h)	498493	498493
ctrl(HSV-0h)	670626	670626
ctrl(HSV-0h)	764629	764629
ctrl(HSV-0h)	621416	621416
ctrl(HSV-0h)	697667	697667
ctrl(HSV-0h)	827070	827070
ctrl(HSV-0h)	1.06995e+06	1.06995e+06
ctrl(HSV-0h)	942451	942451
ctrl(HSV-0h)	1.55752e+06	1.45307e+06
ctrl(HSV-12h)	40930.4	40930.4
ctrl(HSV-12h)	74913.6	74913.6
ctrl(HSV-12h)	165756	134732
ctrl(HSV-12h)	127413	118965
ctrl(HSV-12h)	99745.8	99745.8
ctrl(HSV-12h)	82796.5	82796.5
ctrl(HSV-12h)	81474.5	81474.5
ctrl(HSV-12h)	181967	181967
ctrl(HSV-12h)	157132	157132
ctrl(HSV-12h)	120260	120260
ctrl(HSV-12h)	113762	113694
ctrl(HSV-12h)	106189	106189
ctrl(HSV-12h)	147107	140958
ctrl(HSV-12h)	138863	117163
ctrl(HSV-12h)	117510	117510
ctrl(HSV-12h)	199058	180611
ctrl(HSV-12h)	178241	173552
ctrl(HSV-12h)	162342	157648
ctrl(HSV-12h)	144834	144834
ctrl(HSV-12h)	194400	194400
ctrl(HSV-12h)	137694	133834
ctrl(HSV-12h)	183502	183487
ctrl(HSV-12h)	175225	171611
ctrl(HSV-12h)	78561.3	78561.3
ctrl(HSV-12h)	204233	203951
ctrl(HSV-12h)	157585	155086
ctrl(HSV-12h)	106427	106427
ctrl(HSV-12h)	201232	194295
ctrl(HSV-12h)	226215	224236
ctrl(HSV-12h)	148134	148134
ctrl(HSV-12h)	134942	134942
ctrl(HSV-12h)	210833	188532
ctrl(HSV-12h)	233997	233711
ctrl(HSV-12h)	294041	258052
ctrl(HSV-12h)	213777	203527
ctrl(HSV-12h)	129009	129009
ctrl(HSV-12h)	225410	224222
ctrl(HSV-12h)	176825	176825
ctrl(HSV-12h)	255257	254767
ctrl(HSV-12h)	177665	177665
ctrl(HSV-12h)	241427	228257
ctrl(HSV-12h)	83927.4	83927.4
ctrl(HSV-12h)	230548	226039
ctrl(HSV-12h)	194052	194052
ctrl(HSV-12h)	217959	217959
ctrl(HSV-12h)	85144.2	85144.2
ctrl(HSV-12h)	244311	244265
ctrl(HSV-12h)	234497	217729
ctrl(HSV-12h)	209033	209033
ctrl(HSV-12h)	140995	140995
ctrl(HSV-12h)	141872	141872
ctrl(HSV-12h)	86221.3	86221.3
ctrl(HSV-12h)	143954	143954
ctrl(HSV-12h)	230502	221440
ctrl(HSV-12h)	403196	379051
ctrl(HSV-12h)	193829	193778
ctrl(HSV-12h)	158432	158432
ctrl(HSV-12h)	181497	181497
ctrl(HSV-12h)	216940	216940
ctrl(HSV-12h)	137352	137352
ctrl(HSV-12h)	189293	189293
ctrl(HSV-12h)	398345	397978
ctrl(HSV-12h)	155444	155444
ctrl(HSV-12h)	176799	176799
ctrl(HSV-12h)	176960	176960
ctrl(HSV-12h)	157259	157259
ctrl(HSV-12h)	155147	155147
ctrl(HSV-12h)	285782	285348
ctrl(HSV-12h)	137749	137749
ctrl(HSV-12h)	210119	210119
ctrl(HSV-12h)	225390	225390
ctrl(HSV-12h)	240267	240267
ctrl(HSV-12h)	191978	191978
ctrl(HSV-12h)	180931	180931
ctrl(HSV-12h)	264883	263596
ctrl(HSV-12h)	214442	214442
ctrl(HSV-12h)	496314	494067
ctrl(HSV-12h)	322965	322101
ctrl(HSV-12h)	280049	280049
ctrl(HSV-12h)	182530	182530
ctrl(HSV-12h)	326154	303253
ctrl(HSV-12h)	371214	370336
ctrl(HSV-12h)	190384	190384
ctrl(HSV-12h)	384929	346117
ctrl(HSV-12h)	236552	236552
ctrl(HSV-12h)	212945	212945
ctrl(HSV-12h)	245227	245227
ctrl(HSV-12h)	339614	336532
ctrl(HSV-12h)	168901	168901
ctrl(HSV-12h)	299474	299474
ctrl(HSV-12h)	186110	186110
ctrl(HSV-12h)	253129	253129
ctrl(HSV-12h)	254530	254530
ctrl(HSV-12h)	357714	357714
ctrl(HSV-12h)	387706	387706
ctrl(HSV-12h)	357516	351755
ctrl(HSV-12h)	456382	456115
ctrl(HSV-12h)	194774	194774
ctrl(HSV-12h)	215676	215676
ctrl(HSV-12h)	339230	339230
ctrl(HSV-12h)	306469	306469
ctrl(HSV-12h)	311955	311955
Tsg101(HSV-0h)	146876	132524
Tsg101(HSV-0h)	114474	114474
Tsg101(HSV-0h)	115247	115071
Tsg101(HSV-0h)	49851.1	49851.1
Tsg101(HSV-0h)	99428.8	99428.8
Tsg101(HSV-0h)	134638	134573
Tsg101(HSV-0h)	149892	142419
Tsg101(HSV-0h)	139433	139433
Tsg101(HSV-0h)	174864	172155
Tsg101(HSV-0h)	197617	184896
Tsg101(HSV-0h)	218760	217302
Tsg101(HSV-0h)	154665	145394
Tsg101(HSV-0h)	247133	206178
Tsg101(HSV-0h)	251790	251790
Tsg101(HSV-0h)	275828	275026
Tsg101(HSV-0h)	243602	243602
Tsg101(HSV-0h)	199534	199481
Tsg101(HSV-0h)	150385	150385
Tsg101(HSV-0h)	333303	332816
Tsg101(HSV-0h)	168226	168226
Tsg101(HSV-0h)	190623	190623
Tsg101(HSV-0h)	295336	293466
Tsg101(HSV-0h)	269321	268350
Tsg101(HSV-0h)	239861	236217
Tsg101(HSV-0h)	372575	355073
Tsg101(HSV-0h)	147164	147164
Tsg101(HSV-0h)	269355	269215
Tsg101(HSV-0h)	306549	306549
Tsg101(HSV-0h)	358537	354361
Tsg101(HSV-0h)	198246	198246
Tsg101(HSV-0h)	325720	323267
Tsg101(HSV-0h)	339177	338194
Tsg101(HSV-0h)	255805	241586
Tsg101(HSV-0h)	244437	244437
Tsg101(HSV-0h)	208123	208123
Tsg101(HSV-0h)	494512	417433
Tsg101(HSV-0h)	377856	376411
Tsg101(HSV-0h)	221089	221089
Tsg101(HSV-0h)	272167	267654
Tsg101(HSV-0h)	192399	192399
Tsg101(HSV-0h)	385637	335235
Tsg101(HSV-0h)	311955	311955
Tsg101(HSV-0h)	185006	185006
Tsg101(HSV-0h)	301859	300635
Tsg101(HSV-0h)	184524	184524
Tsg101(HSV-0h)	201083	201083
Tsg101(HSV-0h)	453203	449052
Tsg101(HSV-0h)	376285	373820
Tsg101(HSV-0h)	196952	196952
Tsg101(HSV-0h)	223147	223147
Tsg101(HSV-0h)	387175	386838
Tsg101(HSV-0h)	185105	185105
Tsg101(HSV-0h)	316792	316776
Tsg101(HSV-0h)	214448	214448
Tsg101(HSV-0h)	460670	456913
Tsg101(HSV-0h)	352847	352847
Tsg101(HSV-0h)	355461	355249
Tsg101(HSV-0h)	453423	453351
Tsg101(HSV-0h)	341155	318437
Tsg101(HSV-0h)	514100	513658
Tsg101(HSV-0h)	181841	181841
Tsg101(HSV-0h)	466175	461683
Tsg101(HSV-0h)	450548	450118
Tsg101(HSV-0h)	431550	431151
Tsg101(HSV-0h)	227323	227323
Tsg101(HSV-0h)	340302	340302
Tsg101(HSV-0h)	388652	388652
Tsg101(HSV-0h)	256170	256170
Tsg101(HSV-0h)	195688	195688
Tsg101(HSV-0h)	208851	208851
Tsg101(HSV-0h)	262680	262680
Tsg101(HSV-0h)	432360	432144
Tsg101(HSV-0h)	424251	420733
Tsg101(HSV-0h)	385179	385179
Tsg101(HSV-0h)	294782	294782
Tsg101(HSV-0h)	194466	194466
Tsg101(HSV-0h)	544564	542104
Tsg101(HSV-0h)	458760	445615
Tsg101(HSV-0h)	359345	359345
Tsg101(HSV-0h)	354286	354210
Tsg101(HSV-0h)	488106	486418
Tsg101(HSV-0h)	426052	426052
Tsg101(HSV-0h)	376356	376356
Tsg101(HSV-0h)	670293	665354
Tsg101(HSV-0h)	500174	500174
Tsg101(HSV-0h)	475554	475377
Tsg101(HSV-0h)	428604	428604
Tsg101(HSV-0h)	467542	467527
Tsg101(HSV-0h)	406052	406052
Tsg101(HSV-0h)	608639	604896
Tsg101(HSV-0h)	443413	443413
Tsg101(HSV-0h)	619068	609647
Tsg101(HSV-0h)	613862	612973
Tsg101(HSV-0h)	623131	615229
Tsg101(HSV-0h)	405832	405726
Tsg101(HSV-0h)	445156	445156
Tsg101(HSV-0h)	472823	472759
Tsg101(HSV-0h)	386054	386022
Tsg101(HSV-0h)	415672	414489
Tsg101(HSV-0h)	619078	619078
Tsg101(HSV-0h)	840112	811092
Tsg101(HSV-0h)	579911	577562
Tsg101(HSV-0h)	664148	664148
Tsg101(HSV-0h)	521588	521455
Tsg101(HSV-0h)	650315	644645
Tsg101(HSV-0h)	470380	470380
Tsg101(HSV-0h)	733516	727895
Tsg101(HSV-0h)	480194	480194
Tsg101(HSV-0h)	804094	780108
Tsg101(HSV-0h)	476598	476598
Tsg101(HSV-0h)	664209	654480
Tsg101(HSV-0h)	531298	527203
Tsg101(HSV-0h)	514813	514813
Tsg101(HSV-0h)	481706	481706
Tsg101(HSV-0h)	797706	778618
Tsg101(HSV-0h)	368305	368305
Tsg101(HSV-0h)	517453	517453
Tsg101(HSV-0h)	712839	689098
Tsg101(HSV-0h)	751285	692097
Tsg101(HSV-0h)	973721	966002
Tsg101(HSV-0h)	622190	621986
Tsg101(HSV-0h)	575005	574939
Tsg101(HSV-0h)	681658	679922
Tsg101(HSV-0h)	565330	564431
Tsg101(HSV-0h)	867862	777795
Tsg101(HSV-0h)	620536	619764
Tsg101(HSV-0h)	353870	353870
Tsg101(HSV-0h)	585967	585967
Tsg101(HSV-0h)	811787	811653
Tsg101(HSV-0h)	601835	601835
Tsg101(HSV-0h)	1.03852e+06	1.01353e+06
Tsg101(HSV-0h)	1.11652e+06	1.10514e+06
Tsg101(HSV-0h)	629465	629465
Tsg101(HSV-0h)	960965	960198
Tsg101(HSV-0h)	738988	738988
Tsg101(HSV-0h)	481405	481405
Tsg101(HSV-0h)	802074	794975
Tsg101(HSV-0h)	749749	749749
Tsg101(HSV-0h)	615984	615984
Tsg101(HSV-0h)	620680	620680
Tsg101(HSV-0h)	1.3388e+06	1.3388e+06
Tsg101(HSV-12h)	178888	106798
Tsg101(HSV-12h)	153194	139851
Tsg101(HSV-12h)	264344	187341
Tsg101(HSV-12h)	336240	280073
Tsg101(HSV-12h)	314628	249670
Tsg101(HSV-12h)	406565	259776
Tsg101(HSV-12h)	427544	332349
Tsg101(HSV-12h)	364687	304925
Tsg101(HSV-12h)	430081	281832
Tsg101(HSV-12h)	360160	340790
Tsg101(HSV-12h)	500878	296144
Tsg101(HSV-12h)	276820	275389
Tsg101(HSV-12h)	420398	222479
Tsg101(HSV-12h)	328072	324019
Tsg101(HSV-12h)	711117	350434
Tsg101(HSV-12h)	376880	366578
Tsg101(HSV-12h)	627898	423164
Tsg101(HSV-12h)	977465	426695
Tsg101(HSV-12h)	454334	396159
Tsg101(HSV-12h)	920038	505490
Tsg101(HSV-12h)	395577	343235
Tsg101(HSV-12h)	307153	294518
Tsg101(HSV-12h)	1.01466e+06	383248
Tsg101(HSV-12h)	845458	497243
Tsg101(HSV-12h)	844415	435157
Tsg101(HSV-12h)	533822	482590
Tsg101(HSV-12h)	696499	458359
Tsg101(HSV-12h)	550117	348430
Tsg101(HSV-12h)	431025	410385
Tsg101(HSV-12h)	716903	580028
Tsg101(HSV-12h)	759243	651779
Tsg101(HSV-12h)	910673	742036
Tsg101(HSV-12h)	1.04081e+06	722433
Tsg101(HSV-12h)	380437	380421
Tsg101(HSV-12h)	849216	627790
Tsg101(HSV-12h)	1.15385e+06	790909
Tsg101(HSV-12h)	753432	682234
Tsg101(HSV-12h)	374269	373422
Tsg101(HSV-12h)	1.16033e+06	689886
Tsg101(HSV-12h)	667878	654092
Tsg101(HSV-12h)	489040	457031
Tsg101(HSV-12h)	545074	544213
Tsg101(HSV-12h)	411920	407107
Tsg101(HSV-12h)	379279	379026
Tsg101(HSV-12h)	681030	634175
Tsg101(HSV-12h)	644041	608984
Tsg101(HSV-12h)	421754	419268
Tsg101(HSV-12h)	467106	467106
Tsg101(HSV-12h)	573225	496333
Tsg101(HSV-12h)	1.10047e+06	856453
Tsg101(HSV-12h)	479943	478520
Tsg101(HSV-12h)	1.33876e+06	1.2846e+06
Tsg101(HSV-12h)	1.65988e+06	1.4705e+06
