# Supplementary material for: STING signalling is terminated through ESCRT-dependent microautophagy of vesicles originating from recycling endosomes
Source: Nat Cell Biol. 2023 Mar 13;25(3):453–66. doi: 10.1038/s41556-023-01098-9 (PMC10014584; doi:10.1038/s41556-023-01098-9)
Supplement: Source Data Fig. 7 — Statistical source data. [file 41556_2023_1098_MOESM13_ESM.xlsx]

## Sheet: Fig.7c
min	ubiquitin
0	2
5	2
10	1
15	0
20	1
25	2
30	1
35	3
40	8
45	6
50	8
55	9
60	6
65	8
70	9
75	6
80	9
85	9
90	8
95	15
100	16
105	12
110	12
115	18

## Sheet: Fig.7e
sample_name	intensity
WT_0h	436704
WT_0h	474674
WT_0h	511458
WT_0h	660842
WT_0h	793138
WT_0h	828940
WT_0h	559957
WT_0h	1.16916e+06
WT_0h	598793
WT_0h	903162
WT_0h	745978
WT_0h	629308
WT_0h	520079
WT_0h	643295
WT_0h	522958
WT_0h	415876
WT_0h	738729
WT_0h	959037
WT_0h	517720
WT_0h	511941
WT_0h	615210
WT_0h	250779
WT_0h	962595
WT_0h	303807
WT_0h	466331
WT_0h	561728
WT_0h	2.36919e+06
WT_0h	637051
WT_0h	614569
WT_0h	1.02648e+06
WT_0h	664088
WT_0h	1.399e+06
WT_0h	960395
WT_0h	591223
WT_0h	1.25286e+06
WT_0h	2.19442e+06
WT_0h	966710
WT_0h	815491
WT_0h	2.31774e+06
WT_0h	1.71294e+06
WT_0h	969983
WT_0h	739398
WT_0h	1.83953e+06
WT_0h	2.46482e+06
WT_0h	901727
WT_0h	601862
WT_0h	1.67514e+06
WT_0h	1.13402e+06
WT_0h	858967
WT_0h	333405
WT_0h	427201
WT_0h	692483
WT_0h	1.14347e+06
WT_0h	555168
WT_0h	1.27972e+06
WT_0h	1.32629e+06
WT_0h	784925
WT_0h	1.02578e+06
WT_0h	1.72951e+06
WT_0h	782136
WT_0h	717032
WT_0h	2.00895e+06
WT_0h	1.07727e+06
WT_0h	1.65527e+06
WT_0h	1.17869e+06
WT_0h	1.01734e+06
WT_0h	1.05894e+06
WT_0h	825561
WT_0h	1.67233e+06
WT_0h	1.18624e+06
WT_0h	1.87691e+06
WT_0h	987810
WT_0h	437783
WT_0h	1.11399e+06
WT_0h	628946
WT_0h	496250
WT_0h	478476
WT_0h	382417
WT_0h	554477
WT_0h	865615
WT_0h	991432
WT_0h	744664
WT_0h	959300
WT_0h	906710
WT_0h	952737
WT_0h	545463
WT_0h	789883
WT_0h	331489
WT_0h	759572
WT_0h	1.16523e+06
WT_0h	660651
WT_0h	840748
WT_0h	1.13909e+06
WT_0h	738816
WT_0h	760556
WT_0h	822185
WT_0h	762984
WT_0h	1.08218e+06
WT_0h	1.06796e+06
WT_0h	1.57988e+06
WT_0h	1.34984e+06
WT_0h	1.02611e+06
WT_0h	1.25201e+06
WT_0h	838791
WT_0h	996550
WT_0h	1.66776e+06
WT_0h	2.10075e+06
WT_0h	1.73353e+06
WT_0h	842517
WT_0h	1.48288e+06
WT_0h	2.13366e+06
WT_0h	1.62528e+06
WT_0h	1.71023e+06
WT_12h	377361
WT_12h	365463
WT_12h	336426
WT_12h	541677
WT_12h	522246
WT_12h	646024
WT_12h	771438
WT_12h	269898
WT_12h	290437
WT_12h	366348
WT_12h	515481
WT_12h	514256
WT_12h	456680
WT_12h	583681
WT_12h	574390
WT_12h	645364
WT_12h	671737
WT_12h	214155
WT_12h	273228
WT_12h	251229
WT_12h	343170
WT_12h	342433
WT_12h	461328
WT_12h	677526
WT_12h	238337
WT_12h	307970
WT_12h	307849
WT_12h	356441
WT_12h	469393
WT_12h	490787
WT_12h	601535
WT_12h	212798
WT_12h	435719
WT_12h	249459
WT_12h	287864
WT_12h	325915
WT_12h	235158
WT_12h	332466
WT_12h	375755
WT_12h	360207
WT_12h	357942
WT_12h	425128
WT_12h	469422
WT_12h	410587
WT_12h	440980
K288R_0h	385638
K288R_0h	337088
K288R_0h	523853
K288R_0h	489025
K288R_0h	833843
K288R_0h	729820
K288R_0h	714153
K288R_0h	923455
K288R_0h	837291
K288R_0h	673202
K288R_0h	705285
K288R_0h	775229
K288R_0h	552270
K288R_0h	625313
K288R_0h	611106
K288R_0h	541527
K288R_0h	301675
K288R_0h	684263
K288R_0h	883724
K288R_0h	1.15982e+06
K288R_0h	946413
K288R_0h	943786
K288R_0h	918492
K288R_0h	784053
K288R_0h	862196
K288R_0h	1.07188e+06
K288R_0h	2.44297e+06
K288R_0h	1.81024e+06
K288R_0h	1.70389e+06
K288R_0h	1.52063e+06
K288R_0h	922071
K288R_0h	721488
K288R_0h	2.30974e+06
K288R_0h	2.07791e+06
K288R_12h	426053
K288R_12h	568681
K288R_12h	163001
K288R_12h	770990
K288R_12h	1.57648e+06
K288R_12h	391948
K288R_12h	394619
K288R_12h	604579
K288R_12h	562379
K288R_12h	1.63543e+06
K288R_12h	1.03527e+06
K288R_12h	803611
K288R_12h	281757
K288R_12h	1.27235e+06
K288R_12h	1.98095e+06
K288R_12h	842840
K288R_12h	1.79806e+06
K288R_12h	363377
K288R_12h	627493
K288R_12h	1.25871e+06
K288R_12h	1.41581e+06
K288R_12h	740721
K288R_12h	400486
K288R_12h	478109
K288R_12h	427227
K288R_12h	533866
K288R_12h	469180
K288R_12h	475942
K288R_12h	396993
K288R_12h	817426
K288R_12h	589196
K288R_12h	568784
K288R_12h	675161
K288R_12h	617674
K288R_12h	1.24531e+06
K288R_12h	1.21362e+06
K288R_12h	281293
K288R_12h	365742
K288R_12h	719149
K288R_12h	901243
K288R_12h	417534
K288R_12h	1.22549e+06
K288R_12h	549277
K288R_12h	938623
K288R_12h	488967
K288R_12h	1.08566e+06
K288R_12h	1.03106e+06
K288R_12h	535677
K288R_12h	555065
K288R_12h	866393
K288R_12h	954672
K288R_12h	461833
K288R_12h	687989
K288R_12h	498394
K288R_12h	494420
K288R_12h	681550
K288R_12h	800448
K288R_12h	596212
K288R_12h	472528
K288R_12h	772857
K288R_12h	737869
K288R_12h	872759
K288R_12h	609762
K288R_12h	751295
K288R_12h	801598
K288R_12h	756518
K288R_12h	373046
K288R_12h	426735
K288R_12h	1.36843e+06
K288R_12h	1.41895e+06
K288R_12h	1.11526e+06
K288R_12h	648086
K288R_12h	467451
K288R_12h	809816
K288R_12h	388279
K288R_12h	584318
K288R_12h	1.09352e+06
K288R_12h	877456
K288R_12h	466021
K288R_12h	402595
K288R_12h	832556
K288R_12h	1.78034e+06
K288R_12h	764556
K288R_12h	1.30491e+06
K288R_12h	608921

## Sheet: Fig.7f
sample_name	GM130vsSTING		sample_name	Rab11vsSTING
WT-0h	0.184737		WT-0h	0.206629
WT-0h	0.250253		WT-0h	0.297156
WT-0h	0.022745		WT-0h	0.100488
WT-0h	0.096299		WT-0h	0.156806
WT-0h	0.261015		WT-0h	0.293395
WT-0h	0.083072		WT-0h	0.260291
WT-0h	0.265366		WT-0h	0.422902
WT-0h	0.243233		WT-0h	0.436936
WT-0h	0.319757		WT-0h	0.552013
WT-0h	0.19992		WT-0h	0.273894
WT-0h	0.29937		WT-0h	0.465124
WT-0h	0.126928		WT-0h	0.180553
WT-0h	0.271989		WT-0h	0.417878
WT-0h	0.171855		WT-0h	0.241641
WT-0h	0.223234		WT-0h	0.287497
WT-0h	0.168791		WT-0h	0.145822
WT-0h	-0.87333		WT-0h	0.180397
WT-0h	0.173434		WT-0h	0.200519
WT-0h	0.153584		WT-0h	0.336892
WT-0h	0.337189		WT-0h	0.149082
WT-0h	0.221		WT-0h	0.411926
WT-0h	0.214564		WT-0h	0.32058
WT-0h	0.199169		WT-0h	0.372182
WT-0h	0.26991		WT-0h	0.229944
WT-0h	0.217138		WT-0h	0.148698
WT-0h	0.04299		WT-0h	0.380311
WT-0h	0.247174		WT-0h	0.164199
WT-0h	0.114885		WT-0h	0.179976
WT-0h	0.155504		WT-0h	0.196792
WT-0h	0.224368		WT-0h	0.186378
WT-0h	0.143731		WT-0h	0.359729
WT-0h	0.270297		WT-0h	0.356658
WT-0h	0.256571		WT-0h	0.324862
WT-0h	0.150609		WT-0h	0.201063
WT-0h	0.197273		WT-0h	0.125295
WT-0h	0.150365		WT-0h	0.416944
WT-0h	0.23157		WT-0h	0.360953
WT-0h	0.172643		WT-0h	0.465896
WT-0h	0.183607		WT-0h	0.476898
WT-0h	0.260184		WT-0h	0.541038
WT-0h	0.240044		WT-0h	0.430295
WT-0h	0.256761		WT-0h	0.07609
WT-0h	0.119815		WT-0h	0.073216
WT-0h	0.147709		WT-0h	0.123594
WT-0h	0.188599		WT-0h	0.071588
WT-0h	0.155627		WT-0h	0.057021
WT-0h	0.143335		WT-2h	0.718473
WT-1h	0.609495		WT-2h	0.647485
WT-1h	0.53525		WT-2h	0.496476
WT-1h	0.368522		WT-2h	0.63743
WT-1h	0.394157		WT-2h	0.597553
WT-1h	0.436512		WT-2h	0.515112
WT-1h	0.516457		WT-2h	0.214991
WT-1h	0.564577		WT-2h	0.08866
WT-1h	0.437184		WT-2h	0.501701
WT-1h	0.415113		WT-2h	0.480946
WT-1h	0.550669		WT-2h	-0.99967
WT-1h	-0.55096		WT-2h	0.831167
WT-1h	0.445136		WT-2h	0.58809
WT-1h	0.560947		WT-2h	0.554084
WT-1h	0.380094		WT-2h	0.331226
WT-1h	0.382401		WT-2h	0.293326
WT-1h	0.615764		WT-2h	0.514492
WT-1h	0.525069		WT-2h	0.210781
WT-1h	0.37972		WT-2h	0.563686
WT-1h	0.552317		WT-2h	0.7686
WT-1h	0.386658		WT-2h	0.3469
WT-1h	0.383505		WT-2h	0.577666
WT-1h	0.534538		WT-2h	0.568991
WT-1h	0.364725		WT-2h	0.428259
WT-1h	0.598598		WT-2h	0.423862
WT-1h	0.36813		WT-2h	0.381436
WT-1h	0.516586		WT-2h	0.454368
WT-1h	0.382771		WT-2h	0.405527
WT-1h	0.362302		WT-2h	0.36181
WT-1h	0.317956		WT-2h	0.362321
WT-1h	0.497533		WT-2h	0.428903
WT-1h	-0.79822		WT-2h	0.410331
WT-1h	0.485841		WT-2h	0.522816
WT-1h	0.532541		WT-2h	0.413391
WT-1h	0.464905		WT-2h	0.605144
WT-1h	-0.11906		WT-2h	0.495583
WT-1h	0.463796		WT-2h	0.45266
WT-1h	0.485604		WT-2h	0.338193
WT-1h	0.403684		WT-2h	0.413512
WT-1h	0.482858		WT-2h	0.329925
WT-1h	0.492862		WT-2h	0.26633
WT-1h	0.481029		WT-2h	0.189822
WT-1h	0.455452		WT-2h	0.195471
WT-1h	0.240444		WT-2h	0.187564
WT-1h	0.430767		WT-2h	0.397024
WT-1h	0.496242		WT-2h	0.20152
288-0h	0.292764		WT-2h	0.305971
288-0h	0.0620876		WT-2h	0.548211
288-0h	0.149896		WT-2h	0.294143
288-0h	0.329058		288-0h	0.118471
288-0h	0.19425		288-0h	0.084501
288-0h	0.265467		288-0h	0.04738
288-0h	0.313997		288-0h	0.221459
288-0h	0.294816		288-0h	0.053968
288-0h	0.296474		288-0h	0.164465
288-0h	0.303016		288-0h	0.23093
288-0h	0.296035		288-0h	0.225513
288-0h	0.229985		288-0h	0.211268
288-0h	0.240976		288-0h	0.288336
288-0h	0.269077		288-0h	0.098977
288-0h	0.309451		288-0h	0.041358
288-0h	0.31704		288-0h	0.307763
288-0h	0.410705		288-0h	0.212452
288-0h	0.222055		288-0h	0.23063
288-0h	0.25588		288-0h	0.248752
288-0h	0.511194		288-0h	0.120339
288-0h	0.30968		288-0h	0.145073
288-0h	0.496978		288-0h	0.24952
288-0h	0.317455		288-0h	0.393084
288-0h	0.339235		288-0h	0.28984
288-0h	0.377642		288-0h	0.338641
288-0h	0.227463		288-0h	0.155174
288-0h	0.237245		288-0h	0.270177
288-0h	-0.818678		288-0h	0.19359
288-0h	0.308276		288-0h	0.095146
288-0h	0.266819		288-0h	0.113846
288-0h	0.270398		288-0h	0.174574
288-0h	0.376253		288-0h	0.516081
288-0h	0.420009		288-0h	0.585504
288-0h	0.361059		288-0h	0.452262
288-0h	0.339814		288-0h	0.253382
288-0h	0.278114		288-0h	0.364117
288-0h	0.346159		288-0h	0.259586
288-0h	0.146339		288-0h	0.225026
288-0h	0.330836		288-0h	0.334106
288-0h	0.276266		288-0h	0.149736
288-0h	0.298311		288-0h	0.320541
288-1h	0.480058		288-0h	0.218503
288-1h	0.399135		288-0h	0.32088
288-1h	0.487071		288-2h	0.355784
288-1h	0.33618		288-2h	0.497618
288-1h	0.459584		288-2h	0.41969
288-1h	0.477075		288-2h	0.436139
288-1h	0.42027		288-2h	0.596276
288-1h	0.58699		288-2h	0.365971
288-1h	0.505086		288-2h	0.24199
288-1h	0.511066		288-2h	0.487629
288-1h	0.43834		288-2h	0.502917
288-1h	0.558492		288-2h	0.362701
288-1h	0.549993		288-2h	0.409335
288-1h	0.534421		288-2h	0.483003
288-1h	0.571179		288-2h	0.476714
288-1h	0.434494		288-2h	0.204861
288-1h	0.488178		288-2h	0.517941
288-1h	0.33858		288-2h	0.43664
288-1h	0.364393		288-2h	0.492576
288-1h	0.354579		288-2h	0.516323
288-1h	0.571063		288-2h	0.414521
288-1h	0.471017		288-2h	0.428028
288-1h	0.401398		288-2h	0.370476
288-1h	0.477366		288-2h	0.29632
288-1h	0.516403		288-2h	0.332063
288-1h	0.496563		288-2h	0.315906
288-1h	0.513812		288-2h	0.309951
288-1h	0.559308

## Sheet: Fig.7h
WT_0	1		1_WT_0	1.02101
WT_0	0.554785		1_WT_0	0.554785
WT_0	0.45376		1_WT_0	0.463294
WT_0	1		1_WT_0	1.10957
WT_0	0.602904		2_WT_HT-8_NEGATIVE_CONTROL	22.7848
WT_0	0.403321		2_WT_HT-8_NEGATIVE_CONTROL	16.2234
WT_DMXAA_12h	33.1285		2_WT_HT-8_NEGATIVE_CONTROL	18.7654
WT_DMXAA_12h	29.8571		2_WT_HT-8_NEGATIVE_CONTROL	16.3362
WT_DMXAA_12h	35.261		3_288_0	1.10957
WT_DMXAA_12h	24.59		3_288_0	0.450625
WT_DMXAA_12h	41.0696		3_288_0	0.363493
WT_DMXAA_12h	31.3414		3_288_0	0.920188
288_0	0.5		4_288_HT-8	21.7057
288_0	0.535887		4_288_HT-8	25.4572
288_0	0.570382		4_288_HT-8	41.0696
288_0	0.959264		4_288_HT-8	27.6652
288_0	0.376312
288_0	0.476319
288_DMXAA_12h	18.0009
288_DMXAA_12h	22.1618
288_DMXAA_12h	23.4254
288_DMXAA_12h	17.3878
288_DMXAA_12h	16.9123
288_DMXAA_12h	16.4498

## Sheet: Fig.7j
sample_name	Pearson
WT-0h	0.469777
WT-0h	0.316339
WT-0h	0.521848
WT-0h	0.309478
WT-0h	0.48645
WT-0h	0.464369
WT-0h	0.124811
WT-0h	0.316704
WT-0h	0.558457
WT-0h	0.273982
WT-0h	0.0315025
WT-0h	0.317177
WT-0h	0.455383
WT-0h	0.293689
WT-0h	0.379752
WT-0h	0.382984
WT-0h	0.434791
WT-0h	0.460282
WT-0h	0.157044
WT-0h	0.531128
WT-0h	0.308613
WT-0h	0.23575
WT-0h	0.522823
WT-0h	0.385348
WT-0h	0.420713
WT-0h	0.635505
WT-0h	0.471003
WT-0h	0.13898
WT-0h	0.325199
WT-0h	0.516864
WT-0h	0.106119
WT-0h	0.199579
WT-0h	0.512921
WT-0h	0.452101
WT-0h	0.336633
WT-0h	0.535429
WT-0h	0.502234
WT-0h	0.318072
WT-0h	0.393011
WT-0h	0.238506
WT-0h	0.321921
WT-0h	0.189817
WT-0h	0.279961
WT-0h	0.326211
WT-0h	0.294325
WT-0h	0.16484
WT-0h	0.535766
WT-0h	0.352538
WT-0h	0.326485
WT-0h	0.546652
WT-0h	0.72842
WT-0h	0.223622
WT-0h	0.19711
WT-0h	0.42768
WT-0h	0.546164
WT-0h	0.232014
WT-0h	0.570531
WT-0h	0.316649
WT-0h	0.762315
WT-0h	0.209073
WT-0h	0.275198
WT-0h	0.315066
WT-0h	0.489101
WT-0h	0.0402812
WT-0h	0.0368597
WT-0h	0.620168
WT-0h	0.437545
WT-0h	0.388618
WT-0h	0.372507
WT-0h	0.516168
WT-0h	0.499812
WT-0h	0.593804
WT-0h	0.369285
WT-0h	0.39117
WT-0h	0.661795
WT-0h	0.084011
WT-0h	0.42402
WT-0h	0.356453
WT-0h	0.731018
WT-0h	0.385675
WT-0h	0.266335
WT-0h	0.197199
WT-0h	0.227656
WT-0h	0.0681616
WT-0h	0.431158
WT-0h	0.324892
WT-0h	0.231584
WT-0h	0.310494
WT-0h	0.385725
WT-0h	0.476406
WT-0h	0.0238947
WT-0h	0.435517
WT-0h	0.158859
WT-0h	0.616716
WT-0h	0.376852
WT-0h	0.0530232
WT-0h	0.372488
WT-0h	0.385579
WT-0h	0.406138
WT-0h	0.0449945
WT-0h	0.433617
WT-0h	0.418881
WT-0h	0.540704
WT-0h	0.523636
WT-0h	0.303804
WT-0h	0.350834
WT-0h	0.516169
WT-0h	0.208761
WT-0h	0.321491
WT-0h	0.372339
WT-0h	0.430445
WT-0h	0.133805
WT-0h	0.455247
WT-0h	0.409979
WT-0h	0.0325843
WT-0h	0.50132
WT-0h	0.337839
WT-0h	0.683873
WT-0h	0.425698
WT-0h	0.715529
WT-0h	0.312709
WT-0h	0.446271
WT-0h	0.129582
WT-0h	0.591975
WT-0h	0.354965
WT-0h	0.580617
WT-0h	0.674427
WT-0h	0.241193
WT-0h	0.587212
WT-0h	0.663151
WT-0h	0.403453
WT-0h	0.46136
WT-0h	0.717993
WT-0h	0.691087
WT-0h	0.582082
WT-0h	0.325584
WT-0h	0.402547
WT-0h	0.427392
WT-0h	0.288519
WT-0h	0.506435
WT-0h	0.221884
WT-0h	0.594328
WT-0h	0.450057
WT-0h	0.377283
WT-0h	0.559905
WT-0h	0.245443
WT-0h	0.647149
WT-0h	0.649182
WT-0h	0.677897
WT-0h	0.20406
WT-0h	0.555466
WT-0h	0.672836
WT-0h	0.700229
WT-0h	0.527225
WT-0h	0.391989
WT-0h	0.288987
WT-0h	0.566271
WT-0h	0.264643
WT-0h	0.46114
WT-0h	0.66377
WT-0h	0.437705
WT-0h	0.686217
WT-0h	0.381188
WT-0h	0.730029
WT-0h	0.403364
WT-0h	0.481421
WT-0h	0.387399
WT-0h	0.488476
WT-0h	0.472346
WT-0h	0.563707
WT-0h	0.706873
WT-0h	0.12941
WT-0h	0.402728
WT-0h	0.662294
WT-0h	0.323465
WT-0h	0.618075
WT-0h	0.592282
WT-0h	0.668128
WT-0h	0.309409
WT-0h	0.57381
WT-0h	0.646906
WT-0h	0.548954
WT-0h	0.399339
WT-0h	0.516105
WT-0h	0.552025
WT-0h	0.569509
WT-0h	0.343287
WT-0h	0.59185
WT-0h	0.55712
WT-0h	0.439637
WT-0h	0.621952
WT-0h	0.635068
WT-0h	0.464084
WT-0h	0.311
WT-0h	0.361828
WT-0h	0.413526
WT-0h	0.586248
WT-0h	0.502589
WT-0h	0.641918
WT-0h	0.514955
WT-0h	0.421584
WT-0h	0.676665
WT-0h	0.618738
WT-0h	0.419655
WT-0h	0.588181
WT-0h	0.639037
WT-0h	0.548959
WT-0h	0.640577
WT-0h	0.510981
WT-0h	0.60576
WT-0h	0.421731
WT-0h	0.394354
WT-0h	0.526816
WT-0h	0.573356
WT-0h	0.458603
WT-0h	0.644641
WT-0h	0.596795
WT-0h	0.518906
WT-0h	0.502989
WT-0h	0.385575
WT-0h	0.59987
WT-0h	0.61142
WT-4h	0.803705
WT-4h	0.2901
WT-4h	0.0811795
WT-4h	0.416876
WT-4h	0.249863
WT-4h	0.497613
WT-4h	0.291326
WT-4h	0.57346
WT-4h	0.414065
WT-4h	0.437123
WT-4h	0.464053
WT-4h	0.772247
WT-4h	0.650575
WT-4h	-0.058788
WT-4h	0.69566
WT-4h	0.634027
WT-4h	0.734016
WT-4h	0.616998
WT-4h	0.27743
WT-4h	0.676117
WT-4h	0.73167
WT-4h	0.652805
WT-4h	0.439662
WT-4h	0.373409
WT-4h	0.695641
WT-4h	0.191021
WT-4h	0.725583
WT-4h	0.18961
WT-4h	0.538636
WT-4h	0.81009
WT-4h	0.714787
WT-4h	0.443182
WT-4h	0.768392
WT-4h	0.578452
WT-4h	0.639741
WT-4h	0.687661
WT-4h	0.431241
WT-4h	0.53743
WT-4h	0.341232
WT-4h	0.0884276
WT-4h	0.545679
WT-4h	0.522459
WT-4h	0.427614
WT-4h	0.453444
WT-4h	0.722956
WT-4h	0.457294
WT-4h	0.576112
WT-4h	0.741394
WT-4h	0.410972
WT-4h	0.439906
WT-4h	0.665691
WT-4h	0.398466
WT-4h	0.789415
WT-4h	0.576107
WT-4h	0.53336
WT-4h	0.603943
WT-4h	0.447391
WT-4h	0.548818
WT-4h	0.382195
WT-4h	0.358747
WT-4h	0.758704
WT-4h	0.357891
WT-4h	0.544624
WT-4h	0.308054
WT-4h	0.437414
WT-4h	0.747485
WT-4h	0.51082
WT-4h	0.449279
WT-4h	0.505848
WT-4h	0.499724
WT-4h	0.51644
WT-4h	0.796104
WT-4h	0.801107
WT-4h	0.568866
WT-4h	0.672353
WT-4h	0.259974
WT-4h	0.271055
WT-4h	0.633399
WT-4h	0.313738
WT-4h	0.716479
WT-4h	0.574797
WT-4h	0.507404
WT-4h	0.345381
WT-4h	0.492357
WT-4h	0.464973
WT-4h	0.612835
WT-4h	0.490127
WT-4h	0.464804
WT-4h	0.29062
WT-4h	0.271083
WT-4h	0.470905
WT-4h	0.423208
WT-4h	0.792646
WT-4h	0.413741
WT-4h	0.587813
WT-4h	0.451909
WT-4h	0.65866
WT-4h	0.860111
WT-4h	0.686388
WT-4h	0.639342
WT-4h	0.230091
WT-4h	0.400719
WT-4h	0.602783
WT-4h	0.586557
WT-4h	0.443255
WT-4h	0.409102
WT-4h	0.308929
WT-4h	0.434871
WT-4h	0.658175
WT-4h	0.335921
WT-4h	0.661781
WT-4h	0.265403
WT-4h	0.538001
WT-4h	0.895498
WT-4h	0.643618
WT-4h	0.512346
WT-4h	0.532658
WT-4h	0.595253
WT-4h	0.542005
WT-4h	0.731736
WT-4h	0.661563
WT-4h	0.71775
WT-4h	0.470129
WT-4h	0.249945
WT-4h	0.597614
WT-4h	0.366828
WT-4h	0.652524
WT-4h	0.565966
WT-4h	0.330209
WT-4h	0.513533
WT-4h	0.565605
WT-4h	0.530985
WT-4h	0.530913
WT-4h	0.229857
WT-4h	0.463258
WT-4h	0.653207
WT-4h	0.271424
WT-4h	0.786641
WT-4h	0.562725
WT-4h	0.430769
WT-4h	0.724055
WT-4h	0.639498
WT-4h	0.694441
WT-4h	0.698472
WT-4h	0.58477
WT-4h	0.66268
WT-4h	0.498474
WT-4h	0.613973
WT-4h	0.492875
WT-4h	0.189738
WT-4h	0.447021
WT-4h	0.532284
WT-4h	0.715072
WT-4h	0.608918
WT-4h	0.504976
WT-4h	0.718653
WT-4h	0.538911
WT-4h	0.545176
WT-4h	0.694685
WT-4h	0.789159
WT-4h	0.632624
WT-4h	0.540027
WT-4h	0.694464
WT-4h	0.67184
WT-4h	0.723472
WT-4h	0.528336
WT-4h	0.542843
WT-4h	0.619504
WT-4h	0.426068
WT-4h	0.509187
WT-4h	0.784088
WT-4h	0.654723
WT-4h	0.634193
WT-4h	0.511328
WT-4h	0.672821
WT-4h	0.722255
WT-4h	0.610284
WT-4h	0.4293
WT-4h	0.799464
WT-4h	0.739454
WT-4h	0.663978
WT-4h	0.577573
WT-4h	0.694704
WT-4h	0.801663
WT-4h	0.599775
WT-4h	0.444857
WT-4h	0.693106
WT-4h	0.637871
WT-4h	0.593881
WT-4h	0.516835
WT-4h	0.382654
WT-4h	0.67868
WT-4h	0.696949
WT-4h	0.688836
WT-4h	0.68987
WT-4h	0.632985
WT-4h	0.538642
WT-4h	0.802989
WT-4h	0.672545
WT-4h	0.56422
WT-4h	0.412152
WT-4h	0.546264
WT-4h	0.695825
WT-4h	0.54136
WT-4h	0.521638
WT-4h	0.606733
WT-4h	0.43661
WT-4h	0.491674
WT-4h	0.546154
WT-4h	0.53403
WT-4h	0.53356
WT-4h	0.753412
WT-4h	0.656778
WT-4h	0.527277
WT-4h	0.481884
WT-4h	0.520011
WT-4h	0.67802
WT-4h	0.376564
WT-4h	0.637535
WT-4h	0.701851
WT-4h	0.586597
WT-4h	0.702472
WT-4h	0.456772
WT-4h	0.462924
WT-4h	0.439149
WT-4h	0.693693
WT-4h	0.660909
WT-4h	0.684951
WT-4h	0.550454
WT-4h	0.710012
WT-4h	0.562324
WT-4h	0.661073
WT-4h	0.364448
WT-4h	0.488678
WT-4h	0.588224
WT-4h	0.503106
WT-4h	0.524148
WT-4h	0.4263
WT-4h	0.484491
WT-4h	0.477391
WT-4h	0.622884
WT-4h	0.663463
WT-4h	0.366474
WT-4h	0.608168
WT-4h	0.452943
WT-4h	0.462282
WT-4h	0.354622
WT-4h	0.248766
K288R-0h	0.711913
K288R-0h	0.473959
K288R-0h	0.544669
K288R-0h	0.615671
K288R-0h	0.523722
K288R-0h	0.447277
K288R-0h	0.583856
K288R-0h	0.498396
K288R-0h	0.487068
K288R-0h	0.147127
K288R-0h	0.584857
K288R-0h	0.574972
K288R-0h	0.674561
K288R-0h	0.673706
K288R-0h	0.0335318
K288R-0h	0.707971
K288R-0h	0.391859
K288R-0h	0.257522
K288R-0h	0.598701
K288R-0h	0.497226
K288R-0h	0.361013
K288R-0h	0.700029
K288R-0h	0.41438
K288R-0h	0.320455
K288R-0h	0.216521
K288R-0h	0.375983
K288R-0h	0.470729
K288R-0h	0.433986
K288R-0h	0.410896
K288R-0h	0.531911
K288R-0h	0.348161
K288R-0h	0.315008
K288R-0h	0.39266
K288R-0h	0.519329
K288R-0h	0.687318
K288R-0h	0.51753
K288R-0h	0.485832
K288R-0h	0.481583
K288R-0h	0.446024
K288R-0h	0.321175
K288R-0h	0.50762
K288R-0h	0.734279
K288R-0h	0.332388
K288R-0h	0.511518
K288R-0h	0.445083
K288R-0h	0.447636
K288R-0h	0.427916
K288R-0h	0.367601
K288R-0h	0.489718
K288R-0h	0.558863
K288R-0h	0.6063
K288R-0h	0.527426
K288R-0h	0.499061
K288R-0h	0.607841
K288R-0h	0.42847
K288R-0h	0.194401
K288R-0h	0.430001
K288R-0h	0.1575
K288R-0h	0.569719
K288R-0h	0.359508
K288R-0h	0.820522
K288R-0h	0.51457
K288R-0h	0.571321
K288R-0h	0.39481
K288R-0h	0.467572
K288R-0h	0.617677
K288R-0h	0.230414
K288R-0h	0.367418
K288R-0h	0.496465
K288R-0h	0.335901
K288R-0h	0.575341
K288R-0h	0.314623
K288R-0h	0.414914
K288R-0h	0.554754
K288R-0h	0.393077
K288R-0h	0.377799
K288R-0h	0.46874
K288R-0h	0.477286
K288R-0h	0.3734
K288R-0h	0.543558
K288R-0h	0.408759
K288R-0h	0.539442
K288R-0h	0.354379
K288R-0h	0.463547
K288R-0h	0.159992
K288R-0h	0.347582
K288R-0h	0.470841
K288R-0h	0.500049
K288R-0h	0.521098
K288R-0h	0.611811
K288R-0h	0.440924
K288R-0h	0.39831
K288R-0h	0.260313
K288R-0h	0.239237
K288R-0h	0.343432
K288R-0h	0.416234
K288R-0h	0.661215
K288R-0h	0.691861
K288R-0h	0.521036
K288R-0h	0.40249
K288R-0h	0.478649
K288R-0h	0.490135
K288R-0h	0.597763
K288R-0h	0.396041
K288R-0h	0.610954
K288R-0h	0.316376
K288R-0h	0.433713
K288R-0h	0.621476
K288R-0h	0.463073
K288R-0h	0.555527
K288R-0h	0.354259
K288R-0h	0.656256
K288R-0h	0.360449
K288R-0h	0.292209
K288R-0h	0.446599
K288R-0h	0.294655
K288R-0h	0.541699
K288R-0h	0.54983
K288R-0h	0.655162
K288R-0h	0.605981
K288R-0h	0.475774
K288R-0h	0.448996
K288R-0h	0.23843
K288R-0h	0.277003
K288R-0h	0.62699
K288R-0h	0.543293
K288R-0h	0.406908
K288R-0h	0.590202
K288R-0h	0.285333
K288R-0h	0.502351
K288R-0h	0.330236
K288R-0h	0.354702
K288R-0h	0.374855
K288R-0h	0.501174
K288R-0h	0.442533
K288R-0h	0.443073
K288R-0h	0.226329
K288R-0h	0.563665
K288R-0h	0.567137
K288R-0h	0.569952
K288R-0h	0.589074
K288R-0h	0.272441
K288R-0h	0.526256
K288R-0h	0.558716
K288R-0h	0.480412
K288R-0h	0.60687
K288R-0h	0.355368
K288R-0h	0.372713
K288R-4h	0.289839
K288R-4h	0.319665
K288R-4h	0.191964
K288R-4h	0.229043
K288R-4h	0.510231
K288R-4h	0.431084
K288R-4h	0.36204
K288R-4h	0.53419
K288R-4h	0.355048
K288R-4h	0.401174
K288R-4h	0.616329
K288R-4h	0.350082
K288R-4h	0.304786
K288R-4h	0.404064
K288R-4h	0.462561
K288R-4h	0.44358
K288R-4h	0.525677
K288R-4h	0.410701
K288R-4h	0.609761
K288R-4h	0.165474
K288R-4h	0.143145
K288R-4h	0.328002
K288R-4h	0.617098
K288R-4h	0.606658
K288R-4h	0.61214
K288R-4h	0.575778
K288R-4h	0.452521
K288R-4h	0.573485
K288R-4h	0.485624
K288R-4h	0.344535
K288R-4h	0.294937
K288R-4h	0.279017
K288R-4h	0.476111
K288R-4h	0.685122
K288R-4h	0.456748
K288R-4h	0.560676
K288R-4h	0.344349
K288R-4h	0.56913
K288R-4h	0.43528
K288R-4h	0.388204
K288R-4h	0.446231
K288R-4h	0.492888
K288R-4h	0.336998
K288R-4h	0.383953
K288R-4h	0.539773
K288R-4h	0.403497
K288R-4h	0.387265
K288R-4h	0.375247
K288R-4h	0.323574
K288R-4h	0.579195
K288R-4h	0.505749
K288R-4h	0.342505
K288R-4h	0.318885
K288R-4h	0.503566
K288R-4h	0.326201
K288R-4h	0.353404
K288R-4h	0.414897
K288R-4h	0.260811
K288R-4h	0.280427
K288R-4h	0.370186
K288R-4h	0.207027
K288R-4h	0.392733
K288R-4h	0.405107
K288R-4h	0.62365
K288R-4h	0.36079
K288R-4h	0.509565
K288R-4h	0.354955
K288R-4h	0.475595
K288R-4h	0.523114
K288R-4h	0.460796
K288R-4h	0.4943
K288R-4h	0.39324
K288R-4h	0.541871
K288R-4h	0.457726
K288R-4h	0.263511
K288R-4h	0.378133
K288R-4h	0.489711
K288R-4h	0.402107
K288R-4h	0.313985
K288R-4h	0.249549
K288R-4h	0.393971
K288R-4h	0.623794
K288R-4h	0.439156
K288R-4h	0.298405
K288R-4h	0.385452
K288R-4h	0.412526
K288R-4h	0.464219
K288R-4h	0.292692
K288R-4h	0.427449
K288R-4h	0.179152
K288R-4h	0.245577
K288R-4h	0.481113
K288R-4h	0.399921
K288R-4h	0.425735
K288R-4h	0.323601
K288R-4h	0.385742
K288R-4h	0.508385
K288R-4h	0.336932
K288R-4h	0.450984
K288R-4h	0.249701
K288R-4h	0.485353
K288R-4h	0.429384
K288R-4h	0.407702
K288R-4h	0.489126
K288R-4h	0.456705
K288R-4h	0.431564
K288R-4h	0.220978
K288R-4h	0.674915
K288R-4h	0.220625
K288R-4h	0.444545
K288R-4h	0.423757
K288R-4h	0.496614
K288R-4h	0.559594
K288R-4h	0.412409
K288R-4h	0.389536
K288R-4h	0.289436
K288R-4h	0.491563
K288R-4h	0.261833
K288R-4h	0.453604
K288R-4h	0.350948
K288R-4h	0.386305
K288R-4h	0.315512
K288R-4h	0.574775
K288R-4h	0.544619
K288R-4h	0.373155
K288R-4h	0.301166
K288R-4h	0.502245
K288R-4h	0.557469
K288R-4h	0.515216
K288R-4h	0.274976
K288R-4h	0.411137
K288R-4h	0.247669
K288R-4h	0.387225
K288R-4h	0.363235
K288R-4h	0.381618
K288R-4h	0.360096
K288R-4h	0.508565
K288R-4h	0.534898
K288R-4h	0.302421
K288R-4h	0.43377
K288R-4h	0.474195
K288R-4h	0.380815
K288R-4h	0.506843
K288R-4h	0.351759
K288R-4h	0.432297
K288R-4h	0.439654
K288R-4h	0.312686
K288R-4h	0.453617
K288R-4h	0.305073
K288R-4h	0.444818
K288R-4h	0.540181
K288R-4h	0.291693
K288R-4h	0.536426
K288R-4h	0.228677
K288R-4h	0.285175
K288R-4h	0.372189
K288R-4h	0.386892
K288R-4h	0.510806
K288R-4h	0.489469
K288R-4h	0.517007
K288R-4h	0.434063
K288R-4h	0.433577
K288R-4h	0.436001
K288R-4h	0.473952
K288R-4h	0.240016
K288R-4h	0.354621
K288R-4h	0.371821
K288R-4h	0.49033
K288R-4h	0.481105
K288R-4h	0.543312
K288R-4h	0.475727
K288R-4h	0.4985
K288R-4h	0.274968
K288R-4h	0.341857
K288R-4h	0.475741
K288R-4h	-0.00439854
K288R-4h	0.343805
