# Supplementary material for: STING signalling is terminated through ESCRT-dependent microautophagy of vesicles originating from recycling endosomes
Source: Nat Cell Biol. 2023 Mar 13;25(3):453–66. doi: 10.1038/s41556-023-01098-9 (PMC10014584; doi:10.1038/s41556-023-01098-9)
Supplement: Source Data Fig. 8 — Statistical source data. [file 41556_2023_1098_MOESM15_ESM.xlsx]

## Sheet: Fig.8c
sample_name	Intensity
ctrl_0	3702.36
ctrl_0	558893
ctrl_0	442155
ctrl_0	660373
ctrl_0	518500
ctrl_0	435743
ctrl_0	449748
ctrl_0	522526
ctrl_0	561672
ctrl_0	495201
ctrl_0	903406
ctrl_0	715601
ctrl_0	555031
ctrl_0	1.30873e+06
ctrl_0	573823
ctrl_0	1.0968e+06
ctrl_0	689203
ctrl_0	858777
ctrl_0	851773
ctrl_0	1.3521e+06
ctrl_0	896207
ctrl_0	1.48189e+06
ctrl_0	886155
ctrl_0	1.09463e+06
ctrl_0	818969
ctrl_0	149.422
ctrl_0	587394
ctrl_0	618917
ctrl_0	907847
ctrl_0	677609
ctrl_0	878637
ctrl_0	1.28523e+06
ctrl_0	906135
ctrl_0	1.08768e+06
ctrl_0	794699
ctrl_0	1.62402e+06
ctrl_0	1.39671e+06
ctrl_0	987052
ctrl_0	2.17154e+06
ctrl_0	1.71607e+06
ctrl_0	2.31315e+06
ctrl_0	18.5862
ctrl_0	30.715
ctrl_0	630199
ctrl_0	530063
ctrl_0	769312
ctrl_0	958662
ctrl_0	962738
ctrl_0	1.08603e+06
ctrl_0	1.05302e+06
ctrl_0	1.01553e+06
ctrl_0	1.24968e+06
ctrl_0	1.25818e+06
ctrl_0	8.69618
ctrl_0	45.8037
ctrl_0	46.7152
ctrl_0	357.462
ctrl_0	361.94
ctrl_0	577582
ctrl_0	541325
ctrl_0	227287
ctrl_0	982063
ctrl_0	843745
ctrl_0	514529
ctrl_0	875869
ctrl_0	781651
ctrl_0	911787
ctrl_0	1.09703e+06
ctrl_0	975699
ctrl_0	1.08237e+06
ctrl_0	1.16337e+06
ctrl_0	1.15776e+06
ctrl_0	1.11432e+06
ctrl_0	806434
ctrl_0	1.94947e+06
ctrl_0	1.20825e+06
ctrl_0	1.28605e+06
ctrl_0	1.64705e+06
ctrl_0	16.5456
ctrl_0	3.52805
ctrl_0	44.9531
ctrl_0	47.9739
ctrl_0	54.3511
ctrl_0	63.1617
ctrl_0	145.066
ctrl_0	216258
ctrl_0	253566
ctrl_0	281386
ctrl_0	484872
ctrl_0	337612
ctrl_0	449378
ctrl_0	502046
ctrl_0	435719
ctrl_0	598305
ctrl_0	638394
ctrl_0	714075
ctrl_0	697859
ctrl_0	656303
ctrl_0	549419
ctrl_0	631489
ctrl_0	546571
ctrl_0	744423
ctrl_0	625650
ctrl_0	755390
ctrl_0	835499
ctrl_0	849521
ctrl_0	985631
ctrl_0	858659
ctrl_0	838413
ctrl_0	1.15009e+06
ctrl_0	986210
ctrl_12h	6.09495
ctrl_12h	27.7629
ctrl_12h	41.1238
ctrl_12h	57.5626
ctrl_12h	184.061
ctrl_12h	139688
ctrl_12h	194155
ctrl_12h	210436
ctrl_12h	231518
ctrl_12h	252386
ctrl_12h	229059
ctrl_12h	234500
ctrl_12h	247893
ctrl_12h	249834
ctrl_12h	311792
ctrl_12h	317524
ctrl_12h	366244
ctrl_12h	353079
ctrl_12h	367143
ctrl_12h	409654
ctrl_12h	429882
ctrl_12h	549303
ctrl_12h	29.4716
ctrl_12h	55.728
ctrl_12h	72.2774
ctrl_12h	147120
ctrl_12h	226708
ctrl_12h	314263
ctrl_12h	373694
ctrl_12h	373584
ctrl_12h	501436
ctrl_12h	532423
ctrl_12h	565333
ctrl_12h	585897
ctrl_12h	122124
ctrl_12h	200359
ctrl_12h	186486
ctrl_12h	206288
ctrl_12h	228721
ctrl_12h	212489
ctrl_12h	220823
ctrl_12h	253540
ctrl_12h	213215
ctrl_12h	213808
ctrl_12h	283988
ctrl_12h	304178
ctrl_12h	319961
ctrl_12h	417142
ctrl_12h	371176
ctrl_12h	349305
ctrl_12h	464613
ctrl_12h	479797
ctrl_12h	8.57031
ctrl_12h	167119
ctrl_12h	172950
ctrl_12h	176178
ctrl_12h	208088
ctrl_12h	239651
ctrl_12h	287871
ctrl_12h	290106
ctrl_12h	309286
ctrl_12h	329345
ctrl_12h	334944
ctrl_12h	766742
ctrl_12h	341599
ctrl_12h	400987
ctrl_12h	467440
ctrl_12h	28.5715
ctrl_12h	47.8671
ctrl_12h	85.9052
ctrl_12h	139.413
ctrl_12h	191577
ctrl_12h	185935
ctrl_12h	185302
ctrl_12h	205919
ctrl_12h	302849
ctrl_12h	479051
ctrl_12h	283031
ctrl_12h	318993
ctrl_12h	330312
ctrl_12h	352454
ctrl_12h	333464
ctrl_12h	436999
ctrl_12h	344338
ctrl_12h	376862
ctrl_12h	380499
ctrl_12h	414148
ctrl_12h	445279
ctrl_12h	471507
ctrl_12h	521030
ctrl_12h	575877
ctrl_12h	3.94761
ctrl_12h	13.5821
ctrl_12h	254916
ctrl_12h	274461
ctrl_12h	289993
ctrl_12h	328088
ctrl_12h	331026
ctrl_12h	339109
ctrl_12h	352093
ctrl_12h	339684
ctrl_12h	353058
ctrl_12h	362867
ctrl_12h	27.0993
ctrl_12h	231238
ctrl_12h	253399
ctrl_12h	278775
ctrl_12h	250354
ctrl_12h	308128
ctrl_12h	309364
ctrl_12h	307822
ctrl_12h	315858
ctrl_12h	7.83037
ctrl_12h	19.6846
ctrl_12h	276.058
ctrl_12h	216244
ctrl_12h	224621
ctrl_12h	254311
ctrl_12h	242281
ctrl_12h	261406
ctrl_12h	330105
ctrl_12h	358160
ctrl_12h	386405
ctrl_12h	403285
ctrl_12h	6.48399
ctrl_12h	259.325
ctrl_12h	183777
ctrl_12h	209304
ctrl_12h	292654
ctrl_12h	301953
ctrl_12h	325191
ctrl_12h	348071
ctrl_12h	120030
ctrl_12h	273911
ctrl_12h	268868
ctrl_12h	312231
ctrl_12h	327024
ctrl_12h	345914
ctrl_12h	478634
ctrl_12h	559137
tsg101_0h	5.64107
tsg101_0h	5.61056
tsg101_0h	49.1944
tsg101_0h	567861
tsg101_0h	663187
tsg101_0h	730734
tsg101_0h	759781
tsg101_0h	1.11751e+06
tsg101_0h	1.03733e+06
tsg101_0h	764747
tsg101_0h	1.41747e+06
tsg101_0h	946857
tsg101_0h	534682
tsg101_0h	903877
tsg101_0h	887591
tsg101_0h	1.17237e+06
tsg101_0h	827677
tsg101_0h	1.5407e+06
tsg101_0h	1.61994e+06
tsg101_0h	10.3019
tsg101_0h	601446
tsg101_0h	527786
tsg101_0h	529625
tsg101_0h	753924
tsg101_0h	773539
tsg101_0h	688793
tsg101_0h	1.46435e+06
tsg101_0h	1.24991e+06
tsg101_0h	1.02174e+06
tsg101_0h	1.16575e+06
tsg101_0h	556540
tsg101_0h	573745
tsg101_0h	1.44921e+06
tsg101_0h	660354
tsg101_0h	636922
tsg101_0h	1.8345e+06
tsg101_0h	890434
tsg101_0h	524502
tsg101_0h	923518
tsg101_0h	547000
tsg101_0h	626653
tsg101_0h	1.31139e+06
tsg101_0h	1.7624e+06
tsg101_0h	2.68799e+06
tsg101_0h	31.9356
tsg101_0h	603501
tsg101_0h	566308
tsg101_0h	420117
tsg101_0h	341939
tsg101_0h	1.5027e+06
tsg101_0h	759261
tsg101_0h	735649
tsg101_0h	1.49305e+06
tsg101_0h	762565
tsg101_0h	2.33161e+06
tsg101_0h	446842
tsg101_0h	536110
tsg101_0h	4.42096e+06
tsg101_0h	2.36636e+06
tsg101_0h	5.6754
tsg101_0h	843320
tsg101_0h	878456
tsg101_0h	552455
tsg101_0h	413599
tsg101_0h	651771
tsg101_0h	626395
tsg101_0h	498013
tsg101_0h	645104
tsg101_0h	1.11719e+06
tsg101_0h	522816
tsg101_0h	466327
tsg101_0h	641078
tsg101_0h	652380
tsg101_0h	597871
tsg101_0h	761820
tsg101_0h	6.49543
tsg101_0h	6.13691
tsg101_0h	7.68162
tsg101_0h	533801
tsg101_0h	379607
tsg101_0h	548535
tsg101_0h	460305
tsg101_0h	266760
tsg101_0h	535139
tsg101_0h	355981
tsg101_0h	812267
tsg101_0h	817917
tsg101_0h	674506
tsg101_0h	523653
tsg101_0h	975103
tsg101_0h	841794
tsg101_0h	781353
tsg101_0h	568238
tsg101_0h	924471
tsg101_12h	331910
tsg101_12h	485649
tsg101_12h	941036
tsg101_12h	947532
tsg101_12h	1.9707e+06
tsg101_12h	8.8106
tsg101_12h	134.966
tsg101_12h	370139
tsg101_12h	1.13203e+06
tsg101_12h	540119
tsg101_12h	587634
tsg101_12h	1.72081e+06
tsg101_12h	1.20123e+06
tsg101_12h	710721
tsg101_12h	68.6044
tsg101_12h	116.544
tsg101_12h	178730
tsg101_12h	170619
tsg101_12h	472564
tsg101_12h	519161
tsg101_12h	468834
tsg101_12h	565485
tsg101_12h	683264
tsg101_12h	928070
tsg101_12h	686231
tsg101_12h	816457
tsg101_12h	1.11093e+06
tsg101_12h	841436
tsg101_12h	1.14009e+06
tsg101_12h	1.12039e+06
tsg101_12h	626145
tsg101_12h	474016
tsg101_12h	347402
tsg101_12h	550758
tsg101_12h	509961
tsg101_12h	304802
tsg101_12h	496845
tsg101_12h	318067
tsg101_12h	462598
tsg101_12h	705241
tsg101_12h	347102
tsg101_12h	470978
tsg101_12h	717823
tsg101_12h	43.0117
tsg101_12h	158634
tsg101_12h	157560
tsg101_12h	224801
tsg101_12h	263615
tsg101_12h	269199
tsg101_12h	270770
tsg101_12h	346620
tsg101_12h	279834
tsg101_12h	451055
tsg101_12h	1.23393e+06
tsg101_12h	455695
tsg101_12h	373884
tsg101_12h	504986
tsg101_12h	683868
tsg101_12h	637325
tsg101_12h	5.38934
tsg101_12h	61.9946
tsg101_12h	133377
tsg101_12h	206811
tsg101_12h	169079
tsg101_12h	193710
tsg101_12h	247753
tsg101_12h	333384
tsg101_12h	228509
vps4ab_0h	34.9716
vps4ab_0h	284665
vps4ab_0h	348454
vps4ab_0h	601646
vps4ab_0h	330874
vps4ab_0h	594739
vps4ab_0h	255274
vps4ab_0h	500006
vps4ab_0h	422542
vps4ab_0h	604124
vps4ab_0h	565283
vps4ab_0h	941367
vps4ab_0h	534667
vps4ab_0h	451577
vps4ab_0h	1.48855e+06
vps4ab_0h	724812
vps4ab_0h	651603
vps4ab_0h	17.995
vps4ab_0h	317.86
vps4ab_0h	1109.24
vps4ab_0h	329932
vps4ab_0h	692717
vps4ab_0h	241665
vps4ab_0h	566193
vps4ab_0h	371381
vps4ab_0h	484309
vps4ab_0h	443820
vps4ab_0h	629958
vps4ab_0h	770033
vps4ab_0h	659068
vps4ab_0h	1.0584e+06
vps4ab_0h	9.36365
vps4ab_0h	40.38
vps4ab_0h	1251.07
vps4ab_0h	317278
vps4ab_0h	384775
vps4ab_0h	442893
vps4ab_0h	965508
vps4ab_0h	695548
vps4ab_0h	787489
vps4ab_0h	1.54219e+06
vps4ab_0h	1.00844e+06
vps4ab_0h	1.44966e+06
vps4ab_0h	7.64729
vps4ab_0h	63.5469
vps4ab_0h	235045
vps4ab_0h	515766
vps4ab_0h	446734
vps4ab_0h	408805
vps4ab_0h	953059
vps4ab_0h	864526
vps4ab_0h	336954
vps4ab_0h	389445
vps4ab_0h	388656
vps4ab_0h	61.0182
vps4ab_0h	766341
vps4ab_0h	319302
vps4ab_0h	217790
vps4ab_0h	602582
vps4ab_0h	434382
vps4ab_0h	754922
vps4ab_0h	837707
vps4ab_12h	206110
vps4ab_12h	527135
vps4ab_12h	989318
vps4ab_12h	650947
vps4ab_12h	777436
vps4ab_12h	502247
vps4ab_12h	407896
vps4ab_12h	701514
vps4ab_12h	551920
vps4ab_12h	989668
vps4ab_12h	1.11271e+06
vps4ab_12h	1.20868e+06
vps4ab_12h	1.30072e+06
vps4ab_12h	885449
vps4ab_12h	19.2842
vps4ab_12h	501297
vps4ab_12h	691911
vps4ab_12h	352611
vps4ab_12h	1.18323e+06
vps4ab_12h	767288
vps4ab_12h	1.47271e+06
vps4ab_12h	1.16038e+06
vps4ab_12h	399842
vps4ab_12h	297679
vps4ab_12h	487935
vps4ab_12h	833893
vps4ab_12h	571840
vps4ab_12h	790520
vps4ab_12h	32.8624
vps4ab_12h	183.219
vps4ab_12h	220424
vps4ab_12h	685998
vps4ab_12h	410316
vps4ab_12h	610628
vps4ab_12h	514707
vps4ab_12h	824382
vps4ab_12h	522076
vps4ab_12h	1.12772e+06
vps4ab_12h	492627
vps4ab_12h	492517
vps4ab_12h	945488
vps4ab_12h	498971
vps4ab_12h	425527
vps4ab_12h	612877
vps4ab_12h	1.05478e+06
vps4ab_12h	367644
vps4ab_12h	663345
vps4ab_12h	1.02286e+06
vps4ab_12h	15.0238
vps4ab_12h	16.3244
vps4ab_12h	159.971
vps4ab_12h	267074
vps4ab_12h	326785
vps4ab_12h	383761
vps4ab_12h	729250
vps4ab_12h	1.00507e+06
vps4ab_12h	478896
vps4ab_12h	864416
vps4ab_12h	603543
vps4ab_12h	777416
vps4ab_12h	967474
vps4ab_12h	354069
vps4ab_12h	373661
vps4ab_12h	490223
vps4ab_12h	442514
vps4ab_12h	583806
vps4ab_12h	392059
vps4ab_12h	582361
vps4ab_12h	591864
vps4ab_12h	936131
vps4ab_12h	148909
vps4ab_12h	532247
vps4ab_12h	401462
vps4ab_12h	354599
vps4ab_12h	268530
vps4ab_12h	370461
vps4ab_12h	773939
vps4ab_12h	107872
vps4ab_12h	231346
vps4ab_12h	313424
vps4ab_12h	300163
vps4ab_12h	3.46703
vps4ab_12h	12.495
vps4ab_12h	227.683
vps4ab_12h	242695
vps4ab_12h	276515
vps4ab_12h	339195
vps4ab_12h	496088
vps4ab_12h	867253
vps4ab_12h	1.4541e+06
vps4ab_12h	316055
vps4ab_12h	206627
vps4ab_12h	217859
vps4ab_12h	435624
vps4ab_12h	265194
vps4ab_12h	464721
vps4ab_12h	1.46239e+06
vps4ab_12h	105369
vps4ab_12h	44.7243
vps4ab_12h	269416
vps4ab_12h	243232
vps4ab_12h	331395
vps4ab_12h	564033
vps4ab_12h	1.14674e+06

## Sheet: Fig.8d
sample_name	Outside_intensity
ctrl	6.09495
ctrl	27.7629
ctrl	41.1238
ctrl	57.5626
ctrl	184.061
ctrl	139685
ctrl	191538
ctrl	210436
ctrl	231518
ctrl	250668
ctrl	229032
ctrl	234500
ctrl	247324
ctrl	249453
ctrl	311525
ctrl	316856
ctrl	364949
ctrl	351335
ctrl	367143
ctrl	407699
ctrl	429572
ctrl	538878
ctrl	29.4716
ctrl	55.728
ctrl	72.2774
ctrl	137391
ctrl	219648
ctrl	303137
ctrl	367093
ctrl	367933
ctrl	488115
ctrl	522582
ctrl	551650
ctrl	568040
ctrl	118132
ctrl	187897
ctrl	180578
ctrl	189533
ctrl	218587
ctrl	210640
ctrl	190749
ctrl	238842
ctrl	206542
ctrl	205027
ctrl	266698
ctrl	299412
ctrl	295789
ctrl	383573
ctrl	360007
ctrl	342126
ctrl	458136
ctrl	471884
ctrl	8.57031
ctrl	167119
ctrl	172950
ctrl	176085
ctrl	208002
ctrl	239651
ctrl	286438
ctrl	289841
ctrl	309002
ctrl	329345
ctrl	334944
ctrl	766654
ctrl	341595
ctrl	400742
ctrl	467440
ctrl	28.5715
ctrl	47.8671
ctrl	85.9052
ctrl	139.413
ctrl	187007
ctrl	173373
ctrl	174972
ctrl	192340
ctrl	272667
ctrl	442783
ctrl	270913
ctrl	306416
ctrl	323347
ctrl	321286
ctrl	322777
ctrl	412355
ctrl	335122
ctrl	360340
ctrl	363942
ctrl	390703
ctrl	432143
ctrl	463360
ctrl	508919
ctrl	515309
ctrl	3.94761
ctrl	13.5821
ctrl	254916
ctrl	274025
ctrl	289156
ctrl	328088
ctrl	330634
ctrl	339109
ctrl	351104
ctrl	339684
ctrl	353058
ctrl	362847
ctrl	27.0993
ctrl	230343
ctrl	252946
ctrl	278130
ctrl	250088
ctrl	306351
ctrl	306595
ctrl	307817
ctrl	315735
ctrl	7.83037
ctrl	19.6846
ctrl	276.058
ctrl	216244
ctrl	221208
ctrl	253710
ctrl	242080
ctrl	261276
ctrl	330105
ctrl	357690
ctrl	386148
ctrl	403245
ctrl	6.48399
ctrl	259.325
ctrl	183777
ctrl	209304
ctrl	291838
ctrl	301908
ctrl	325191
ctrl	348069
ctrl	117965
ctrl	273911
ctrl	268767
ctrl	311428
ctrl	326632
ctrl	341782
ctrl	477755
ctrl	558638
Tsg101	330123
Tsg101	484879
Tsg101	930178
Tsg101	942311
Tsg101	1.96878e+06
Tsg101	8.8106
Tsg101	134.966
Tsg101	353257
Tsg101	1.11809e+06
Tsg101	516914
Tsg101	567088
Tsg101	1.63756e+06
Tsg101	1.19879e+06
Tsg101	700117
Tsg101	68.6044
Tsg101	116.544
Tsg101	168199
Tsg101	167447
Tsg101	463993
Tsg101	512824
Tsg101	463348
Tsg101	558182
Tsg101	675943
Tsg101	924845
Tsg101	686071
Tsg101	805113
Tsg101	1.11093e+06
Tsg101	810610
Tsg101	1.10576e+06
Tsg101	1.11958e+06
Tsg101	624841
Tsg101	470223
Tsg101	345502
Tsg101	547017
Tsg101	509219
Tsg101	299648
Tsg101	434072
Tsg101	306904
Tsg101	459218
Tsg101	701453
Tsg101	346283
Tsg101	465055
Tsg101	674648
Tsg101	43.0117
Tsg101	135613
Tsg101	154232
Tsg101	215097
Tsg101	241340
Tsg101	233071
Tsg101	254424
Tsg101	295722
Tsg101	257764
Tsg101	421346
Tsg101	1.10037e+06
Tsg101	437897
Tsg101	337348
Tsg101	486999
Tsg101	562445
Tsg101	568109
Tsg101	5.38934
Tsg101	61.9946
Tsg101	126322
Tsg101	161384
Tsg101	163020
Tsg101	185531
Tsg101	232798
Tsg101	317442
Tsg101	215913
vps4	204156
vps4	479727
vps4	982655
vps4	630305
vps4	777436
vps4	502247
vps4	407896
vps4	701514
vps4	551920
vps4	989668
vps4	1.11271e+06
vps4	1.20868e+06
vps4	1.30072e+06
vps4	885449
vps4	19.2842
vps4	501297
vps4	691911
vps4	352611
vps4	1.18323e+06
vps4	767288
vps4	1.47271e+06
vps4	1.16038e+06
vps4	399842
vps4	297679
vps4	487935
vps4	833893
vps4	571840
vps4	790520
vps4	32.8624
vps4	183.219
vps4	220424
vps4	685998
vps4	410316
vps4	610628
vps4	514707
vps4	824382
vps4	522076
vps4	1.12772e+06
vps4	492627
vps4	492517
vps4	945488
vps4	498971
vps4	425527
vps4	612877
vps4	1.05478e+06
vps4	367644
vps4	663345
vps4	1.02286e+06
vps4	15.0238
vps4	16.3244
vps4	159.971
vps4	267074
vps4	326785
vps4	383761
vps4	729250
vps4	1.00507e+06
vps4	478896
vps4	864416
vps4	603543
vps4	777416
vps4	967474
vps4	354069
vps4	373661
vps4	490223
vps4	442514
vps4	583806
vps4	392059
vps4	582361
vps4	591864
vps4	936131
vps4	148909
vps4	532247
vps4	396586
vps4	354599
vps4	268292
vps4	370388
vps4	771039
vps4	107872
vps4	231346
vps4	311887
vps4	300163
vps4	3.46703
vps4	12.495
vps4	227.683
vps4	242695
vps4	276515
vps4	339195
vps4	496088
vps4	867253
vps4	1.4541e+06
vps4	316055
vps4	206627
vps4	217859
vps4	435624
vps4	265194
vps4	464721
vps4	1.46239e+06
vps4	105369
vps4	44.7243
vps4	269416
vps4	243232
vps4	331395
vps4	564033
vps4	1.14674e+06

## Sheet: Fig.8e
sample_name	Pearson
ctrl	0.307137
ctrl	0.174872
ctrl	-0.588701
ctrl	0.141378
ctrl	0.0529648
ctrl	0.471364
ctrl	0.402459
ctrl	0.31012
ctrl	0.344463
ctrl	0.540069
ctrl	0.454176
ctrl	0.332306
ctrl	0.561343
ctrl	0.421259
ctrl	0.14139
ctrl	0.441699
ctrl	0.497964
ctrl	0.511006
ctrl	0.385643
ctrl	0.483074
ctrl	0.477402
ctrl	0.281479
ctrl	0.0177113
ctrl	0.397504
ctrl	-0.421677
ctrl	0.618328
ctrl	0.340425
ctrl	0.508171
ctrl	0.29176
ctrl	0.472145
ctrl	0.428105
ctrl	0.448128
ctrl	0.431328
ctrl	0.464033
ctrl	0.446554
ctrl	0.467669
ctrl	0.407402
ctrl	0.495777
ctrl	0.508531
ctrl	0.487446
ctrl	0.103068
ctrl	0.438284
ctrl	0.408642
ctrl	0.508893
ctrl	0.414784
ctrl	0.596709
ctrl	0.157625
ctrl	0.305222
ctrl	0.53608
ctrl	0.623827
ctrl	0.38372
ctrl	0.531545
ctrl	-0.947729
ctrl	0.711106
ctrl	0.589426
ctrl	0.421015
ctrl	0.443941
ctrl	0.452296
ctrl	0.547117
ctrl	0.392079
ctrl	0.426291
ctrl	0.363763
ctrl	0.256059
ctrl	0.638611
ctrl	0.225851
ctrl	0.392111
ctrl	0.451106
ctrl	0.334357
ctrl	0.290626
ctrl	0.206858
ctrl	0.761643
ctrl	0.235377
ctrl	0.404119
ctrl	0.37471
ctrl	0.383565
ctrl	0.502283
ctrl	0.0584538
ctrl	0.312934
ctrl	0.201936
ctrl	0.376208
ctrl	0.0860504
ctrl	0.291734
ctrl	0.279559
ctrl	0.340084
ctrl	0.24118
ctrl	0.332257
ctrl	0.254933
ctrl	0.408833
ctrl	0.369289
ctrl	0.283685
ctrl	0.266829
Tsg101	0.716003
Tsg101	0.161734
Tsg101	0.509835
Tsg101	0.591703
Tsg101	0.729585
Tsg101	-0.796554
Tsg101	0.664544
Tsg101	0.560455
Tsg101	0.677597
Tsg101	0.716343
Tsg101	0.705599
Tsg101	0.616651
Tsg101	0.747314
Tsg101	0.664027
Tsg101	0.341602
Tsg101	0.886186
Tsg101	0.805992
Tsg101	0.723246
Tsg101	0.590698
Tsg101	0.630048
Tsg101	0.804645
Tsg101	0.608042
Tsg101	0.704366
Tsg101	0.651518
Tsg101	0.797114
Tsg101	0.33128
Tsg101	0.775615
Tsg101	0.603862
Tsg101	0.283144
Tsg101	0.683287
Tsg101	0.739743
Tsg101	0.76857
Tsg101	0.230026
Tsg101	0.828463
Tsg101	0.85348
Tsg101	0.840385
Tsg101	0.810571
Tsg101	0.443887
Tsg101	0.800406
Tsg101	0.697437
Tsg101	0.733124
Tsg101	0.665159
Tsg101	0.690584
Tsg101	-0.120864
Tsg101	0.709993
Tsg101	0.691508
Tsg101	0.646217
Tsg101	0.745689
Tsg101	0.543705
Tsg101	0.585814
Tsg101	0.622057
Tsg101	0.682781
Tsg101	0.696535
Tsg101	0.294098
Tsg101	0.693598
Tsg101	0.662418
Tsg101	0.575803
Tsg101	0.427996
Tsg101	0.651003
Tsg101	0.915351
Tsg101	0.380306
Tsg101	0.522187
Tsg101	0.59951
Tsg101	0.499408
Tsg101	0.354038
Tsg101	0.566125
Tsg101	0.597288
Tsg101	0.492351
vps4	0.453946
vps4	0.436172
vps4	0.45497
vps4	0.377451
vps4	0.573394
vps4	0.500326
vps4	0.318357
vps4	0.423521
vps4	0.523802
vps4	0.532319
vps4	0.69534
vps4	0.459896
vps4	0.315641
vps4	0.53069
vps4	0.964529
vps4	0.502399
vps4	0.478442
vps4	0.377088
vps4	0.417714
vps4	0.356014
vps4	0.528518
vps4	0.404808
vps4	0.0710264
vps4	0.432485
vps4	0.459123
vps4	0.618297
vps4	0.425935
vps4	0.315572
vps4	0.041149
vps4	-0.154527
vps4	0.768299
vps4	0.456064
vps4	0.593404
vps4	0.576126
vps4	0.523156
vps4	0.584863
vps4	0.628827
vps4	0.60413
vps4	0.677558
vps4	0.639326
vps4	0.738076
vps4	0.519594
vps4	0.602258
vps4	0.65756
vps4	0.479346
vps4	0.472637
vps4	0.528596
vps4	0.610329
vps4	-0.481275
vps4	-0.610713
vps4	0.666594
vps4	0.574046
vps4	0.5967
vps4	0.512767
vps4	0.524163
vps4	0.628558
vps4	0.546962
vps4	0.723821
vps4	0.620724
vps4	0.637176
vps4	0.478526
vps4	0.435539
vps4	0.390285
vps4	0.610383
vps4	0.487648
vps4	0.443503
vps4	0.2767
vps4	0.368109
vps4	0.454288
vps4	0.397468
vps4	0.691126
vps4	0.386366
vps4	0.598123
vps4	0.472007
vps4	0.532899
vps4	0.632258
vps4	0.357508
vps4	0.580452
vps4	0.433323
vps4	0.449744
vps4	0.635465
vps4	-1
vps4	0.0274629
vps4	0.41462
vps4	0.622002
vps4	0.624646
vps4	0.677683
vps4	-0.0749375
vps4	0.582213
vps4	0.214657
vps4	0.413077
vps4	0.294677
vps4	0.141315
vps4	0.514616
vps4	0.252119
vps4	0.230592
vps4	0.629772
vps4	0.506944
vps4	0.306548
vps4	0.422339
vps4	0.490908
vps4	0.635961
vps4	0.36268
vps4	0.648034

## Sheet: Fig.8g
sample_name	Pearson
WT_0	0.661536
WT_0	0.407673
WT_0	0.606948
WT_0	0.408253
WT_0	0.472703
WT_0	0.64752
WT_0	0.152313
WT_0	0.59518
WT_0	0.553248
WT_0	0.664219
WT_0	0.643676
WT_0	0.43471
WT_0	0.071564
WT_0	0.251473
WT_0	0.629245
WT_0	0.419174
WT_0	0.3853
WT_0	0.539491
WT_0	0.579601
WT_0	0.621061
WT_0	0.597167
WT_0	0.110273
WT_0	0.66044
WT_0	0.312795
WT_0	0.364446
WT_0	0.426158
WT_0	0.322376
WT_0	0.274676
WT_0	0.0500727
WT_0	0.756265
WT_0	0.428667
WT_0	0.635689
WT_0	0.22332
WT_0	-0.0185748
WT_0	0.487837
WT_0	0.51862
WT_0	0.772524
WT_0	0.43761
WT_0	0.46406
WT_0	0.576074
WT_0	0.536041
WT_0	0.520946
WT_0	0.614559
WT_0	0.486298
WT_0	-0.0552558
WT_0	0.620939
WT_0	0.232788
WT_0	0.362988
WT_0	0.239374
WT_0	0.375129
WT_0	0.135136
WT_0	0.504069
WT_0	0.545004
WT_0	0.490032
WT_0	0.645725
WT_0	0.625218
WT_0	0.555609
WT_0	0.536999
WT_0	0.429255
WT_0	0.52909
WT_0	0.322126
WT_0	0.529112
WT_0	0.400397
WT_0	0.659709
WT_0	0.80893
WT_0	0.609737
WT_0	0.540865
WT_0	0.072558
WT_0	0.465156
WT_0	0.274028
WT_0	0.590597
WT_0	0.523706
WT_0	0.28041
WT_0	0.154626
WT_0	0.598259
WT_0	0.238437
WT_0	0.528798
WT_0	0.267133
WT_0	0.179069
WT_0	0.643494
WT_0	0.676137
WT_0	0.441534
WT_0	0.61804
WT_0	0.15371
WT_0	0.387754
WT_0	0.271575
WT_0	0.378611
WT_0	0.448062
WT_0	0.525439
WT_0	0.703814
WT_0	0.438577
WT_0	0.433881
WT_0	0.596076
WT_0	0.476028
WT_0	0.74519
WT_0	0.504174
WT_0	0.372995
WT_0	0.407148
WT_0	0.675214
WT_0	0.451037
WT_0	0.724126
WT_0	0.532744
WT_0	0.691617
WT_0	0.356664
WT_0	0.38145
WT_0	0.309731
WT_0	0.562892
WT_0	0.383075
WT_0	0.603308
WT_0	0.444435
WT_0	0.247346
WT_0	-0.0346295
WT_0	0.565569
WT_0	0.370261
WT_0	0.453033
WT_0	0.486248
WT_0	0.61033
WT_0	0.31821
WT_0	0.411684
WT_0	0.36225
WT_0	0.527603
WT_0	0.28369
WT_0	0.426288
WT_0	0.376455
WT_0	0.446751
WT_0	0.355315
WT_0	0.511082
WT_0	0.500468
WT_0	0.231005
WT_0	0.360051
WT_0	0.557787
WT_0	0.377899
WT_0	0.558814
WT_0	0.631166
WT_0	0.543812
WT_0	0.216634
WT_0	0.412443
WT_0	0.529178
WT_0	0.582391
WT_0	0.371848
WT_0	0.535146
WT_0	0.405105
WT_0	0.48438
WT_0	0.617808
WT_0	0.313611
WT_0	0.592332
WT_0	0.386817
WT_0	0.261801
WT_0	0.441174
WT_0	0.157346
WT_0	0.523435
WT_0	0.0275791
WT_0	0.172588
WT_0	0.113935
WT_0	0.539569
WT_0	0.414577
WT_0	0.502756
WT_0	0.695551
WT_0	0.557484
WT_0	0.231022
WT_0	0.241721
WT_0	0.502586
WT_0	0.668872
WT_0	0.400663
WT_0	0.530407
WT_0	0.466006
WT_0	0.301217
WT_0	0.209422
WT_0	0.646042
WT_0	0.280332
WT_0	0.60474
WT_0	0.523555
WT_0	0.652886
WT_0	0.474772
WT_0	0.44619
WT_0	0.391829
WT_0	0.165286
WT_0	0.530801
WT_0	0.322247
WT_0	0.527923
WT_0	0.386607
WT_0	0.534634
WT_0	0.488025
WT_0	0.861423
WT_0	0.466408
WT_0	0.489766
WT_0	0.580008
WT_0	0.362124
WT_0	0.680651
WT_0	0.578488
WT_0	0.669592
WT_0	0.675735
WT_0	0.456964
WT_0	0.581169
WT_0	0.495873
WT_0	0.542031
WT_0	0.449144
WT_0	0.609674
WT_0	0.670264
WT_0	0.384936
WT_0	0.639123
WT_0	0.348968
WT_0	0.64524
WT_0	0.735406
WT_0	0.564512
WT_0	0.499438
WT_0	0.453689
WT_0	0.482524
WT_0	-0.21836
WT_0	0.207517
WT_0	0.644075
WT_0	0.698789
WT_0	0.61116
WT_0	0.56061
WT_0	0.349292
WT_0	0.534604
WT_0	0.477773
WT_0	0.55059
WT_0	0.276243
WT_0	0.120671
WT_0	0.47219
WT_0	0.484201
WT_0	0.576433
WT_0	0.581706
WT_4	0.596068
WT_4	0.705299
WT_4	0.757935
WT_4	0.74225
WT_4	0.570099
WT_4	0.772108
WT_4	0.613607
WT_4	0.672624
WT_4	0.750586
WT_4	0.744866
WT_4	0.737951
WT_4	0.740899
WT_4	0.67121
WT_4	0.752162
WT_4	0.60225
WT_4	0.439239
WT_4	0.69076
WT_4	0.695987
WT_4	0.755242
WT_4	0.620952
WT_4	0.702002
WT_4	0.716524
WT_4	0.70004
WT_4	0.515944
WT_4	0.289448
WT_4	0.626399
WT_4	0.778993
WT_4	0.727459
WT_4	0.73589
WT_4	0.76922
WT_4	0.649097
WT_4	0.774915
WT_4	0.771914
WT_4	0.654499
WT_4	0.636047
WT_4	0.66504
WT_4	0.785173
WT_4	0.710986
WT_4	0.559314
WT_4	0.633093
WT_4	0.725513
WT_4	0.266103
WT_4	0.697103
WT_4	0.622298
WT_4	0.856264
WT_4	0.73234
WT_4	0.75332
WT_4	0.703888
WT_4	0.725509
WT_4	0.663258
WT_4	0.713474
WT_4	0.801727
WT_4	0.699738
WT_4	0.749681
WT_4	0.742578
WT_4	0.499917
WT_4	0.735182
WT_4	0.741453
WT_4	0.724891
WT_4	0.771576
WT_4	0.673792
WT_4	0.727141
WT_4	0.705223
WT_4	0.673107
WT_4	0.573616
WT_4	0.674218
WT_4	0.0996406
WT_4	0.697706
WT_4	0.77914
WT_4	0.739297
WT_4	0.665275
WT_4	0.728245
WT_4	0.72942
WT_4	0.539617
WT_4	0.574202
WT_4	0.735091
WT_4	0.660747
WT_4	0.594974
WT_4	0.785003
WT_4	0.749792
WT_4	0.581563
WT_4	0.800345
WT_4	0.800368
WT_4	0.72657
WT_4	0.742063
WT_4	0.468408
WT_4	0.732491
WT_4	0.709519
WT_4	0.610748
WT_4	0.639305
WT_4	0.436266
WT_4	0.599165
WT_4	0.723406
WT_4	0.60911
WT_4	0.738855
WT_4	0.644493
WT_4	0.276818
WT_4	0.7204
WT_4	0.549764
WT_4	0.542825
WT_4	0.76108
WT_4	0.741826
WT_4	0.665223
WT_4	0.269062
WT_4	0.676841
WT_4	0.432004
WT_4	0.270624
WT_4	0.731878
WT_4	0.611639
WT_4	0.664798
WT_4	0.652695
WT_4	0.710558
WT_4	0.582663
WT_4	0.625475
WT_4	0.63401
WT_4	0.677692
WT_4	0.729542
WT_4	0.355258
WT_4	0.497298
WT_4	0.600868
WT_4	0.768951
WT_4	0.695637
WT_4	0.8071
WT_4	0.63399
WT_4	0.687361
WT_4	0.784705
del-UEV_0	0.47511
del-UEV_0	0.650623
del-UEV_0	0.318268
del-UEV_0	0.401613
del-UEV_0	0.471063
del-UEV_0	0.267068
del-UEV_0	0.740236
del-UEV_0	0.377874
del-UEV_0	0.35389
del-UEV_0	0.257415
del-UEV_0	0.377835
del-UEV_0	0.489769
del-UEV_0	0.630634
del-UEV_0	0.510293
del-UEV_0	0.391159
del-UEV_0	0.474203
del-UEV_0	0.39726
del-UEV_0	0.477566
del-UEV_0	0.471089
del-UEV_0	0.364102
del-UEV_0	0.129457
del-UEV_0	0.373034
del-UEV_0	0.42186
del-UEV_0	0.249997
del-UEV_0	0.349994
del-UEV_0	0.34819
del-UEV_0	0.548401
del-UEV_0	0.527631
del-UEV_0	0.293243
del-UEV_0	0.50726
del-UEV_0	0.509207
del-UEV_0	-0.0927234
del-UEV_0	0.489785
del-UEV_0	0.426835
del-UEV_0	0.479844
del-UEV_0	0.361035
del-UEV_0	0.505816
del-UEV_0	0.633814
del-UEV_0	0.608609
del-UEV_0	0.673591
del-UEV_0	0.682464
del-UEV_0	-0.0362856
del-UEV_0	0.582029
del-UEV_0	0.229062
del-UEV_0	0.4787
del-UEV_0	0.487729
del-UEV_0	0.608364
del-UEV_0	0.428602
del-UEV_0	0.424195
del-UEV_0	0.153345
del-UEV_0	0.360533
del-UEV_0	0.43307
del-UEV_0	0.498021
del-UEV_0	0.546322
del-UEV_0	0.402398
del-UEV_0	0.251469
del-UEV_0	0.542832
del-UEV_0	0.504986
del-UEV_0	0.486562
del-UEV_0	0.532327
del-UEV_0	0.0407577
del-UEV_0	0.402645
del-UEV_0	0.536247
del-UEV_0	0.636377
del-UEV_0	0.305013
del-UEV_0	0.0803697
del-UEV_0	0.422491
del-UEV_0	0.280046
del-UEV_0	0.290763
del-UEV_0	0.37592
del-UEV_0	0.83201
del-UEV_0	0.556088
del-UEV_0	0.61213
del-UEV_0	0.283463
del-UEV_0	0.663667
del-UEV_0	0.451924
del-UEV_0	0.383503
del-UEV_0	0.303959
del-UEV_0	0.445212
del-UEV_0	0.629112
del-UEV_0	0.366109
del-UEV_0	0.416108
del-UEV_0	0.485425
del-UEV_0	0.573995
del-UEV_0	0.596654
del-UEV_0	0.454353
del-UEV_0	0.615042
del-UEV_0	0.562438
del-UEV_0	0.29967
del-UEV_0	0.425588
del-UEV_0	0.300824
del-UEV_0	0.54058
del-UEV_0	0.194888
del-UEV_0	0.495988
del-UEV_0	0.417462
del-UEV_0	0.42262
del-UEV_0	0.333759
del-UEV_0	0.247792
del-UEV_0	0.329039
del-UEV_0	0.118894
del-UEV_0	0.580949
del-UEV_0	0.214146
del-UEV_0	0.447505
del-UEV_0	0.291619
del-UEV_0	0.418926
del-UEV_0	0.322065
del-UEV_0	0.44554
del-UEV_0	0.547353
del-UEV_0	0.6217
del-UEV_0	0.428606
del-UEV_0	0.675472
del-UEV_0	0.130084
del-UEV_0	0.479587
del-UEV_0	0.528429
del-UEV_0	0.368394
del-UEV_0	0.268205
del-UEV_0	0.411959
del-UEV_0	0.636595
del-UEV_0	0.436174
del-UEV_0	0.387949
del-UEV_0	0.422412
del-UEV_0	0.425232
del-UEV_0	0.312309
del-UEV_0	0.46858
del-UEV_0	0.309525
del-UEV_0	0.270094
del-UEV_0	0.646942
del-UEV_0	0.571476
del-UEV_0	0.298264
del-UEV_0	0.216564
del-UEV_0	0.41703
del-UEV_0	0.635304
del-UEV_0	0.660106
del-UEV_0	0.49103
del-UEV_0	0.507792
del-UEV_0	0.485662
del-UEV_0	0.229671
del-UEV_0	0.54318
del-UEV_0	0.553496
del-UEV_0	0.650712
del-UEV_0	0.621925
del-UEV_0	0.343942
del-UEV_0	0.352746
del-UEV_0	0.593121
del-UEV_0	0.631763
del-UEV_0	0.183046
del-UEV_0	0.44166
del-UEV_0	0.377035
del-UEV_0	0.364586
del-UEV_0	0.280762
del-UEV_0	0.593176
del-UEV_0	0.408784
del-UEV_0	0.387634
del-UEV_0	0.464576
del-UEV_0	0.584585
del-UEV_0	0.497045
del-UEV_0	0.371846
del-UEV_0	0.360089
del-UEV_0	0.751282
del-UEV_0	0.245985
del-UEV_0	0.466865
del-UEV_0	0.667429
del-UEV_0	0.570385
del-UEV_0	0.462837
del-UEV_0	0.524803
del-UEV_0	0.399885
del-UEV_0	0.492692
del-UEV_0	0.392529
del-UEV_0	0.143543
del-UEV_0	0.488118
del-UEV_0	0.486077
del-UEV_0	0.5613
del-UEV_0	0.447479
del-UEV_0	0.607533
del-UEV_0	0.242251
del-UEV_0	0.640686
del-UEV_0	0.56072
del-UEV_0	0.564036
del-UEV_0	0.201749
del-UEV_0	0.585802
del-UEV_0	0.736523
del-UEV_0	0.519436
del-UEV_0	0.401433
del-UEV_0	0.449139
del-UEV_0	0.391696
del-UEV_0	0.522139
del-UEV_0	-0.069423
del-UEV_0	0.610173
del-UEV_0	0.277319
del-UEV_0	0.535126
del-UEV_0	0.548995
del-UEV_0	0.554307
del-UEV_0	0.300431
del-UEV_0	0.426053
del-UEV_0	0.450581
del-UEV_0	0.488451
del-UEV_0	0.283292
del-UEV_0	0.323765
del-UEV_0	0.403727
del-UEV_0	0.455506
del-UEV_0	0.54099
del-UEV_0	0.528569
del-UEV_4	0.334705
del-UEV_4	0.590313
del-UEV_4	0.300046
del-UEV_4	0.339026
del-UEV_4	0.378367
del-UEV_4	0.459367
del-UEV_4	0.587309
del-UEV_4	0.5408
del-UEV_4	0.494599
del-UEV_4	0.368709
del-UEV_4	0.536773
del-UEV_4	0.610837
del-UEV_4	0.347296
del-UEV_4	0.667703
del-UEV_4	0.637367
del-UEV_4	0.580477
del-UEV_4	0.470116
del-UEV_4	0.403273
del-UEV_4	0.37442
del-UEV_4	0.503097
del-UEV_4	0.47028
del-UEV_4	0.497465
del-UEV_4	0.579434
del-UEV_4	0.701178
del-UEV_4	0.267666
del-UEV_4	0.0370566
del-UEV_4	0.383711
del-UEV_4	0.516809
del-UEV_4	0.599626
del-UEV_4	0.539301
del-UEV_4	0.397571
del-UEV_4	0.619119
del-UEV_4	0.372304
del-UEV_4	0.503031
del-UEV_4	0.434158
del-UEV_4	0.733977
del-UEV_4	0.140322
del-UEV_4	0.450336
del-UEV_4	0.541942
del-UEV_4	0.691432
del-UEV_4	0.156045
del-UEV_4	0.394952
del-UEV_4	0.558528
del-UEV_4	0.564724
del-UEV_4	0.554257
del-UEV_4	0.579892
del-UEV_4	0.446406
del-UEV_4	0.234459
del-UEV_4	0.615631
del-UEV_4	0.553633
del-UEV_4	0.638041
del-UEV_4	0.634879
del-UEV_4	0.65987
del-UEV_4	0.0163266
del-UEV_4	0.465431
del-UEV_4	0.35602
del-UEV_4	0.584355
del-UEV_4	0.572196
del-UEV_4	0.415072
del-UEV_4	0.246447
del-UEV_4	0.403506
del-UEV_4	0.382258
del-UEV_4	0.0729027
del-UEV_4	0.461423
del-UEV_4	0.575786
del-UEV_4	0.496315
del-UEV_4	0.613619
del-UEV_4	0.288088
del-UEV_4	0.526541
del-UEV_4	0.457651
del-UEV_4	0.488578
del-UEV_4	0.475558
del-UEV_4	0.647052
del-UEV_4	0.511829
del-UEV_4	0.519244
del-UEV_4	0.509292
del-UEV_4	0.64279
del-UEV_4	0.582245
del-UEV_4	0.280158
del-UEV_4	0.188511
del-UEV_4	0.499703
del-UEV_4	0.576366
del-UEV_4	0.480011
del-UEV_4	0.47709
del-UEV_4	0.465994
del-UEV_4	0.690271
del-UEV_4	0.326133
del-UEV_4	0.490144
del-UEV_4	0.462008
del-UEV_4	0.231197
del-UEV_4	0.534245
del-UEV_4	0.332795
del-UEV_4	0.541847
del-UEV_4	0.111902
del-UEV_4	0.244779
del-UEV_4	0.590911
del-UEV_4	0.475918
del-UEV_4	0.502616
del-UEV_4	0.645171
del-UEV_4	0.394948
del-UEV_4	0.272525
del-UEV_4	0.398087
del-UEV_4	0.543649
del-UEV_4	0.490992
del-UEV_4	0.423871
del-UEV_4	0.422618
del-UEV_4	0.504639
del-UEV_4	0.35028
del-UEV_4	0.534391
del-UEV_4	0.496985
del-UEV_4	-0.0260564
del-UEV_4	0.390987
del-UEV_4	0.308112
del-UEV_4	0.650875
del-UEV_4	0.508469
del-UEV_4	0.39084
del-UEV_4	0.427895
del-UEV_4	0.52403
del-UEV_4	0.504756
del-UEV_4	0.343906
del-UEV_4	0.678372
del-UEV_4	0.346331
del-UEV_4	0.648191
del-UEV_4	0.556247
del-UEV_4	0.411625
del-UEV_4	0.372049
del-UEV_4	0.207367
del-UEV_4	0.563835
del-UEV_4	0.531919
del-UEV_4	0.411313
del-UEV_4	0.502358
del-UEV_4	0.522078
del-UEV_4	0.518975
del-UEV_4	0.580884
del-UEV_4	0.423124
del-UEV_4	0.435537
del-UEV_4	0.697634
del-UEV_4	0.412241
del-UEV_4	0.439329
del-UEV_4	0.417929
del-UEV_4	0.643414
del-UEV_4	0.537654
del-UEV_4	0.332459
del-UEV_4	0.457573
del-UEV_4	0.434134
del-UEV_4	0.415644
del-UEV_4	0.343656
del-UEV_4	0.530512
del-UEV_4	0.441192
del-UEV_4	0.556288
del-UEV_4	0.480925
del-UEV_4	0.510508
del-UEV_4	0.398532
del-UEV_4	0.417656
del-UEV_4	0.479155
del-UEV_4	0.45028
del-UEV_4	0.433498
del-UEV_4	0.594594
del-UEV_4	0.479648
del-UEV_4	0.459661
del-UEV_4	0.369112
del-UEV_4	0.532
del-UEV_4	0.375058
del-UEV_4	0.298671
del-UEV_4	0.37179
del-UEV_4	0.464857
del-UEV_4	0.50721
del-UEV_4	0.468843
del-UEV_4	0.594731
del-UEV_4	0.267072
del-UEV_4	0.422183
del-UEV_4	0.517254
del-UEV_4	0.610099
del-UEV_4	0.403194
del-UEV_4	0.531454
del-UEV_4	0.572311
del-UEV_4	0.628644
del-UEV_4	0.487028
del-UEV_4	0.446814
del-UEV_4	0.425428
del-UEV_4	0.532858
del-UEV_4	0.479688
del-UEV_4	0.370289
del-UEV_4	0.403118
del-UEV_4	0.24224
del-UEV_4	0.294047
del-UEV_4	0.402778
del-UEV_4	0.384847
del-UEV_4	0.371134
del-UEV_4	0.531588
del-UEV_4	0.566011
del-UEV_4	0.502623
del-UEV_4	0.417994
del-UEV_4	0.647035
del-UEV_4	0.368223
del-UEV_4	0.497169
del-UEV_4	0.479277
del-UEV_4	0.432014
del-UEV_4	0.394858
del-UEV_4	0.494136
del-UEV_4	-0.170674
del-UEV_4	0.442802
del-UEV_4	0.406923
del-UEV_4	0.489578
del-UEV_4	0.340831
del-UEV_4	0.494727
del-UEV_4	0.625792
del-UEV_4	0.366764
del-UEV_4	0.688051
del-UEV_4	0.584796
del-UEV_4	0.476189
del-UEV_4	0.507092
del-UEV_4	0.666702
del-UEV_4	0.635618
del-UEV_4	0.532652
del-UEV_4	0.340581
del-UEV_4	0.443038
del-UEV_4	0.647706
del-UEV_4	0.323163
del-UEV_4	0.355642
del-UEV_4	0.564611
del-UEV_4	0.41433
del-UEV_4	0.446107
del-UEV_4	0.664951
del-UEV_4	0.525669
del-UEV_4	0.489521
del-UEV_4	0.561274
del-UEV_4	0.5123
del-UEV_4	0.461139
del-UEV_4	0.219675
del-UEV_4	0.279392
del-UEV_4	0.579234
del-UEV_4	0.35803
del-UEV_4	0.421121
del-UEV_4	0.319207
del-UEV_4	0.442781
del-UEV_4	0.506712
del-UEV_4	0.485749
del-UEV_4	0.569181
del-UEV_4	0.473513
del-UEV_4	0.533821
del-UEV_4	0.506889
del-UEV_4	0.324168
del-UEV_4	0.625356
del-UEV_4	0.415177
del-UEV_4	0.46257
del-UEV_4	0.603224
del-UEV_4	0.212726
del-UEV_4	0.467754
del-UEV_4	0.49857
del-UEV_4	0.505649
del-UEV_4	0.440868
del-UEV_4	-0.0989605
del-UEV_4	0.411339
del-UEV_4	0.41064
del-UEV_4	0.438639
del-UEV_4	0.462108
del-UEV_4	0.355821
del-UEV_4	0.586292
del-UEV_4	0.470172
del-UEV_4	0.233126
del-UEV_4	0.561211
del-UEV_4	0.550039
del-UEV_4	0.632323
del-UEV_4	0.134908
del-UEV_4	0.321228
del-UEV_4	0.562134
del-UEV_4	0.412589
del-UEV_4	0.569258
del-UEV_4	0.44123
del-UEV_4	0.394994
del-UEV_4	0.387099
del-UEV_4	0.412353
del-UEV_4	0.580077
del-UEV_4	0.413955
del-UEV_4	0.482608
del-UEV_4	0.520826
del-UEV_4	0.49665
del-UEV_4	0.618377
del-UEV_4	0.434445
del-UEV_4	0.597459
del-UEV_4	0.459116
del-UEV_4	0.350452
del-UEV_4	0.482536
del-UEV_4	0.154805

## Sheet: Fig.8h
sample_name	nanoluc intensity
1	530
1	460
1	450
1	520
2	1900
2	2230
2	1570
2	1930
3	490
3	380
3	500
3	350
4	530
4	990
4	560
4	890

## Sheet: Fig.8i
		cxcl10/gapdh
EGFP_si ctrl	(-)	1
		1.01396
		1.81504
	(+)	439.586
		455.087
		592.224
EGFP_si Tsg101	(-)	1.61328
		2.01391
		1.82766
	(+)	1278.29
		995.999
		885.286
EGFP_Tsg101_full_si Tsg01	(-)	1.22264
		1.20581
		1.42405
	(+)	382.681
		451.944
		427.565
EGFP_Tsg101_ΔUEV_si Tsg01	(-)	4.46915
		6.86852
		5.09824
	(+)	1379.57
		2320.15
		1332.57
