# Supplementary material for: STING signalling is terminated through ESCRT-dependent microautophagy of vesicles originating from recycling endosomes
Source: Nat Cell Biol. 2023 Mar 13;25(3):453–66. doi: 10.1038/s41556-023-01098-9 (PMC10014584; doi:10.1038/s41556-023-01098-9)
Supplement: Source Data Extended Data Fig. 1 — Statistical source data. [file 41556_2023_1098_MOESM17_ESM.xlsx]

## Sheet: ex1b
	intensity	intensity	intensity(a.u.)	intensity(a.u.)
Distance_(microns)	Lamp1-EGFP	mRuby3-STING	Lamp1-EGFP	mRuby3-STING
0	237.083	406.111	0.025117	0.0230252
0.03543	282.127	443.447	0.029889	0.025142
0.07086	414.719	470.023	0.043936	0.0266488
0.10629	698.577	481.695	0.0740084	0.0273106
0.14173	1217.24	485.845	0.128956	0.0275459
0.17716	2026.82	520.881	0.214724	0.0295323
0.21259	3138.88	619.9	0.332538	0.0351463
0.24802	4468.45	812.809	0.473396	0.0460837
0.28345	5820.57	1110.32	0.616641	0.0629515
0.31888	7017.64	1498.46	0.743461	0.0849577
0.35431	7932.42	2065.03	0.840374	0.117081
0.38975	8596.21	2832.81	0.910697	0.160611
0.42518	9038.75	3912.76	0.957581	0.221841
0.46061	9313.9	5174.54	0.98673	0.29338
0.49604	9433.24	6529.73	0.999373	0.370215
0.53147	9316.95	7779.7	0.987054	0.441084
0.5669	9002.31	8802.57	0.95372	0.499077
0.60233	8418.67	9661.69	0.891888	0.547787
0.63777	7788.01	10348.3	0.825075	0.586715
0.6732	7023.22	10947.7	0.744052	0.620701
0.70863	6372.06	11237.2	0.675067	0.637116
0.74406	5745.44	11320.6	0.608681	0.641842
0.77949	5386.36	11121.6	0.570641	0.630556
0.81492	5259.65	10913.2	0.557216	0.618746
0.85035	5537.24	10861.5	0.586625	0.615811
0.88579	6098	11010.3	0.646032	0.624247
0.92122	6819.17	11154.5	0.722434	0.632426
0.95665	7490.78	11048.1	0.793586	0.626391
0.99208	7978.17	10549.4	0.84522	0.598116
1.02751	8194.1	9630.53	0.868097	0.54602
1.06294	8057.27	8351.89	0.8536	0.473525
1.09837	7541.97	6804.9	0.799009	0.385816
1.13381	6658.61	5162.01	0.705424	0.292669
1.16924	5465.77	3668.92	0.579053	0.208016
1.20467	4169.58	2541.88	0.441732	0.144116
1.2401	2979.31	1843.91	0.315633	0.104544
1.27553	2004.58	1508.01	0.212368	0.0854993
1.31096	1333.4	1452.03	0.141263	0.0823254
1.34639	894.593	1547.07	0.0947747	0.0877136
1.38182	673.076	1731.44	0.0713068	0.0981671
1.41726	628.174	1932.37	0.0665498	0.109559
1.45269	815.139	2138.85	0.0863572	0.121266
1.48812	1245.67	2475.58	0.131969	0.140358
1.52355	1999.59	3101.05	0.21184	0.17582
1.55898	3006.44	4070.9	0.318507	0.230807
1.59441	4176.32	5527.59	0.442446	0.313396
1.62984	5331.6	7227.34	0.564839	0.409767
1.66528	6206.18	9166.04	0.657493	0.519685
1.70071	6702.77	11026.7	0.710103	0.625179
1.73614	6761.99	12769.3	0.716376	0.723977
1.77157	6523.92	14258.8	0.691155	0.80843
1.807	6210.74	15481.2	0.657976	0.877735
1.84243	5928.63	16451.1	0.628089	0.932725
1.87786	5715.64	17091.9	0.605524	0.969058
1.9133	5574.83	17460.6	0.590607	0.98996
1.94873	5511.44	17637.7	0.583892	1
1.98416	5582.64	17603.5	0.591434	0.998063
2.01959	5815.56	17446	0.616111	0.98913
2.05502	6251.15	17101.5	0.662257	0.969598
2.09045	6852.56	16694.3	0.725972	0.946515
2.12588	7546.37	16297.2	0.799476	0.923996
2.16132	8274.38	15885.9	0.876602	0.900681
2.19675	8878.5	15395.5	0.940603	0.872874
2.23218	9318.59	14685.5	0.987227	0.832622
2.26761	9439.15	13608.7	1	0.77157
2.30304	9259.69	12249.7	0.980987	0.69452
2.33847	8750.78	10515.7	0.927073	0.596205
2.3739	7974.1	8687.27	0.844789	0.49254
2.40934	7026.28	6751.05	0.744376	0.382763
2.44477	5952.97	5032.1	0.630668	0.285304
2.4802	4889.96	3512.86	0.51805	0.199168
2.51563	3863.14	2367.51	0.409268	0.13423
2.55106	3005.62	1578.19	0.318421	0.0894781
2.58649	2311.69	1109.44	0.244905	0.0629019

## Sheet: ex1c
sample_name	Intensity_perCell_STING
0h	1.27821e+06
0h	1.14623e+06
0h	1.94163e+06
0h	1.44473e+06
0h	2.17595e+06
0h	1.61701e+06
0h	1.80656e+06
0h	1.93698e+06
0h	2.35277e+06
0h	1.88595e+06
0h	1.82901e+06
0h	2.72787e+06
0h	2.52081e+06
0h	2.28771e+06
0h	2.05459e+06
0h	3.48076e+06
0h	2.19419e+06
0h	1.17293e+06
0h	1.08631e+06
0h	1.34441e+06
0h	1.18687e+06
0h	1.73723e+06
0h	1.44915e+06
0h	1.80194e+06
0h	1.61485e+06
0h	2.44948e+06
0h	2.27527e+06
0h	2.38945e+06
0h	2.32532e+06
0h	2.47297e+06
0h	2.49897e+06
0h	2.46125e+06
0h	2.51645e+06
0h	2.45391e+06
0h	2.96036e+06
0h	2.66942e+06
0h	2.84448e+06
0h	3.00002e+06
0h	3.90692e+06
0h	4.20919e+06
0h	3.37657e+06
0h	3.06257e+06
0h	3.62929e+06
0h	1.00918e+06
0h	1.90879e+06
0h	2.28837e+06
0h	896225
0h	1.97784e+06
0h	1.48558e+06
0h	1.89911e+06
0h	2.0951e+06
0h	1.15206e+06
0h	2.48393e+06
0h	2.04594e+06
0h	2.63105e+06
0h	2.32036e+06
0h	2.36934e+06
0h	2.27739e+06
0h	2.61649e+06
0h	3.24013e+06
0h	1.8083e+06
0h	2.87748e+06
0h	2.77579e+06
0h	2.40008e+06
0h	1.33875e+06
0h	1.59839e+06
0h	2.13117e+06
0h	1.98348e+06
0h	1.1998e+06
0h	1.89218e+06
0h	1.74346e+06
0h	1.09144e+06
0h	2.16897e+06
0h	1.87774e+06
0h	2.0898e+06
0h	2.30952e+06
0h	2.56666e+06
0h	3.01684e+06
0h	1.74554e+06
0h	2.52314e+06
0h	2.6775e+06
0h	2.33814e+06
0h	2.57069e+06
0h	3.33607e+06
0h	2.60624e+06
0h	2.57208e+06
0h	1.99117e+06
0h	3.14018e+06
0h	3.99514e+06
0h	622225
0h	1.09492e+06
0h	981451
0h	880101
0h	1.04048e+06
0h	978998
0h	2.56438e+06
0h	1.23243e+06
0h	1.44769e+06
0h	2.17177e+06
0h	2.08204e+06
0h	932299
0h	1.71545e+06
0h	1.09115e+06
0h	1.0632e+06
0h	1.67282e+06
0h	1.48416e+06
0h	2.76904e+06
0h	1.5895e+06
0h	1.5242e+06
0h	1.40153e+06
1h	1.20056e+06
1h	517048
1h	896943
1h	648135
1h	880058
1h	1.42472e+06
1h	1.95865e+06
1h	1.25284e+06
1h	1.65915e+06
1h	1.43752e+06
1h	1.15872e+06
1h	2.31663e+06
1h	1.85194e+06
1h	2.62731e+06
1h	2.61758e+06
1h	2.54367e+06
1h	2.59804e+06
1h	2.57739e+06
1h	2.57002e+06
1h	2.80102e+06
1h	2.36786e+06
1h	3.25693e+06
1h	3.78331e+06
1h	3.61548e+06
1h	547895
1h	1.00903e+06
1h	1.33368e+06
1h	1.04726e+06
1h	1.34219e+06
1h	1.53308e+06
1h	1.03234e+06
1h	1.72038e+06
1h	1.38557e+06
1h	1.78424e+06
1h	1.63589e+06
1h	1.58447e+06
1h	1.44395e+06
1h	1.94037e+06
1h	1.13714e+06
1h	954074
1h	1.86608e+06
1h	2.73491e+06
1h	2.07178e+06
1h	2.62419e+06
1h	3.41621e+06
1h	1.36273e+06
1h	1.6374e+06
1h	1.31396e+06
1h	1.66089e+06
1h	3.68267e+06
1h	3.17772e+06
1h	3.30743e+06
1h	2.5022e+06
1h	3.271e+06
1h	3.65576e+06
1h	1.73697e+06
1h	1.49707e+06
1h	1.0081e+06
1h	1.11712e+06
1h	870961
1h	1.17677e+06
1h	1.14103e+06
1h	768174
1h	1.74188e+06
1h	1.05938e+06
1h	849129
1h	1.61417e+06
1h	1.84457e+06
1h	2.01438e+06
1h	1.26936e+06
1h	1.29127e+06
1h	1.14382e+06
1h	2.26641e+06
1h	2.10486e+06
1h	2.07141e+06
1h	2.98026e+06
1h	2.00371e+06
1h	1.45864e+06
1h	1.5456e+06
1h	1.2016e+06
1h	1.46972e+06
1h	1.18511e+06
1h	997333
1h	943681
1h	1.07569e+06
1h	1.14022e+06
1h	965197
1h	610235
1h	1.31792e+06
1h	1.31564e+06
1h	1.78204e+06
1h	949972
1h	1.20794e+06
1h	850268
1h	1.39989e+06
1h	1.03767e+06
1h	1.26552e+06
1h	1.30088e+06
1h	1.09556e+06
1h	1.02014e+06
1h	1.63442e+06
1h	1.46319e+06
1h	1.68895e+06
1h	1.87555e+06
1h	907418
1h	1.22952e+06
1h	1.54363e+06
1h	1.79906e+06
1h	1.33606e+06
1h	2.3162e+06
1h	1.69123e+06
1h	1.72797e+06
1h	1.9224e+06
1h	812307
1h	834588
1h	727392
1h	707425
1h	571808
1h	1.75421e+06
1h	887841
1h	998994
1h	1.15351e+06
1h	1.496e+06
1h	871146
1h	960980
1h	1.91253e+06
1h	1.20817e+06
1h	1.03452e+06
1h	1.39989e+06
1h	1.46716e+06
1h	1.46721e+06
1h	1.82078e+06
1h	1.93071e+06
1h	1.74394e+06
1h	2.29978e+06
1h	2.48675e+06
1h	1.92687e+06
1h	2.09247e+06
1h	877224
1h	1.58467e+06
1h	1.68519e+06
1h	1.62675e+06
1h	4.02604e+06
1h	2.03874e+06
3h	939159
3h	749426
3h	1.08017e+06
3h	805753
3h	1.08232e+06
3h	961585
3h	737155
3h	862087
3h	1.9451e+06
3h	1.64365e+06
3h	1.57021e+06
3h	1.09447e+06
3h	1.5121e+06
3h	1.03631e+06
3h	1.82137e+06
3h	2.57307e+06
3h	937244
3h	766468
3h	923848
3h	1.15508e+06
3h	952384
3h	974166
3h	966905
3h	902377
3h	1.11694e+06
3h	1.26834e+06
3h	845018
3h	1.31137e+06
3h	1.35745e+06
3h	1.55716e+06
3h	1.26098e+06
3h	917871
3h	1.54918e+06
3h	1.31831e+06
3h	1.03828e+06
3h	1.11431e+06
3h	1.17876e+06
3h	913047
3h	1.3166e+06
3h	1.20988e+06
3h	674056
3h	1.56154e+06
3h	1.15667e+06
3h	1.46473e+06
3h	1.0361e+06
3h	1.53213e+06
3h	1.30183e+06
3h	1.66373e+06
3h	455558
3h	1.72378e+06
3h	1.85246e+06
3h	1.20919e+06
3h	1.10159e+06
3h	1.1333e+06
3h	2.27786e+06
3h	2.27932e+06
3h	1.49367e+06
3h	1.37382e+06
3h	2.35886e+06
3h	2.5187e+06
6h	424533
6h	427351
6h	415857
6h	393313
6h	419386
6h	556063
6h	444723
6h	492641
6h	437476
6h	726250
6h	534902
6h	655360
6h	548836
6h	693829
6h	546173
6h	496149
6h	814978
6h	454682
6h	555386
6h	708613
6h	573436
6h	809281
6h	784230
6h	745466
6h	651307
6h	598788
6h	409949
6h	523152
6h	540728
6h	359765
6h	442968
6h	739046
6h	1.02211e+06
6h	954298
6h	493877
6h	530596
6h	493400
6h	745016
6h	457590
6h	903647
6h	497641
6h	490771
6h	726083
6h	473003
6h	756642
6h	529619
6h	563841
6h	560763
6h	1.29323e+06
6h	663261
6h	509659
6h	584086
6h	518853
6h	498423
6h	525369
6h	729829
6h	592528
6h	542944
6h	812536
6h	896435
6h	648897
6h	494319
6h	801071
6h	493099
6h	692160
6h	436413
6h	473162
6h	441775
6h	615020
6h	1.03086e+06
6h	465161
6h	642653
6h	659786
6h	650024
6h	554183
6h	1.0942e+06
6h	498545
6h	419690
6h	599807
6h	967984
6h	569250
6h	610991
6h	615255
6h	434711
6h	447318
6h	553346
6h	526995
6h	602221
6h	552413
6h	553311
6h	588662
6h	420501
6h	807462
6h	610461
6h	848737
6h	745103
6h	716023
6h	780775
6h	1.07529e+06
6h	1.43465e+06
6h	1.0815e+06
6h	549989
6h	483752
6h	530698
6h	532674
6h	890167
6h	926532
6h	578316
6h	494661
6h	625782
6h	645736
6h	859678
6h	894087
6h	567545
6h	846965
6h	529215
6h	554183
6h	523445
6h	665313
6h	656909
6h	584992
6h	952009
6h	778308
6h	745564
6h	687446
6h	551038
12h	151669
12h	234178
12h	358714
12h	211962
12h	197599
12h	233429
12h	256491
12h	209479
12h	255723
12h	193315
12h	194542
12h	244730
12h	207587
12h	301852
12h	239961
12h	417984
12h	481646
12h	330804
12h	302294
12h	443506
12h	295737
12h	378813
12h	308498
12h	397540
12h	433939
12h	349504
12h	370453
12h	310615
12h	635788
12h	363708
12h	969199
12h	345251
12h	429135
12h	485765
12h	530021
12h	426058
12h	412646
12h	429358
12h	467083
12h	438260
12h	431724
12h	523266
12h	660235
12h	530533
12h	551783
12h	430369
12h	431192
12h	537928
12h	525911
12h	561795
12h	607851
12h	677517
12h	297052
12h	299727
12h	302378
12h	315488
12h	256179
12h	455455
12h	407020
12h	483840
12h	408240
12h	520621
12h	399584
12h	365029
12h	489637
12h	464121
12h	474730
12h	280320
12h	355256
12h	412386
12h	392340
12h	320416
12h	417876
12h	520117
12h	397854
12h	355346
12h	355041
12h	429050
12h	400583
12h	337335
12h	305151
12h	507178
12h	369130
12h	426088
12h	343911
12h	489422
12h	478934
12h	576371
12h	493344
12h	671464
12h	502709
12h	497386
12h	304171
12h	368242
12h	716277
12h	277164
12h	388385
12h	303882
12h	341915
12h	285425
12h	441199
12h	405038
12h	265408
12h	650380
12h	325217
12h	321038
12h	469269
12h	454152
12h	371940
12h	535239
12h	314702
12h	609135
12h	523330
12h	428481
12h	439209

## Sheet: ex1e
sample_name	inside_outside_%
0h_in	0.48258
0h_in	0.128508
0h_in	0.370619
0h_in	0.513151
0h_in	0.401373
0h_in	0.569186
0h_in	0.154046
0h_in	0.438352
0h_in	0.336602
0h_in	0.28702
0h_in	0.414102
0h_in	0.33909
0h_in	0.347677
0h_in	0.236937
0h_in	0.141648
0h_in	0.352174
0h_in	0.584018
0h_in	0.439278
0h_in	0.327402
0h_in	0.474777
0h_in	0.247709
0h_in	0.361646
0h_in	0.177818
0h_in	0.477695
0h_in	0.531828
0h_in	0.649466
0h_in	0.619224
0h_in	0.447193
0h_in	0.523866
0h_in	0.618066
0h_in	0.587878
0h_in	0.0912653
0h_in	0.228519
0h_in	0.464132
0h_in	0.200715
0h_in	0.13455
0h_in	0.117629
0h_in	0.443399
0h_in	0.263981
0h_in	0.303181
0h_in	0.334209
0h_in	0.300641
0h_in	0.26609
0h_in	0.434305
0h_in	0.379611
0h_in	0.403322
0h_in	0.444079
0h_in	0.187621
0h_out	0.871492
0h_out	0.629381
0h_out	0.486849
0h_out	0.598627
0h_out	0.430814
0h_out	0.845954
0h_out	0.561648
0h_out	0.663398
0h_out	0.71298
0h_out	0.585898
0h_out	0.66091
0h_out	0.652323
0h_out	0.763063
0h_out	0.858352
0h_out	0.647826
0h_out	0.415982
0h_out	0.560722
0h_out	0.672598
0h_out	0.525223
0h_out	0.752291
0h_out	0.638354
0h_out	0.822182
0h_out	0.522305
0h_out	0.468172
0h_out	0.350534
0h_out	0.380776
0h_out	0.552807
0h_out	0.476134
0h_out	0.381934
0h_out	0.412122
0h_out	0.908735
0h_out	0.771481
0h_out	0.535868
0h_out	0.799285
0h_out	0.86545
0h_out	0.882371
0h_out	0.556601
0h_out	0.736019
0h_out	0.696819
0h_out	0.665791
0h_out	0.699359
0h_out	0.73391
0h_out	0.565695
0h_out	0.620389
0h_out	0.596678
0h_out	0.555921
0h_out	0.812379
HT-DNA_in	0.812379
HT-DNA_in	0.968341
HT-DNA_in	0.996025
HT-DNA_in	0.951216
HT-DNA_in	0.982354
HT-DNA_in	0.914742
HT-DNA_in	0.924661
HT-DNA_in	0.977458
HT-DNA_in	0.963655
HT-DNA_in	0.926188
HT-DNA_in	0.911213
HT-DNA_in	0.981841
HT-DNA_in	0.981191
HT-DNA_in	0.942891
HT-DNA_in	0.940639
HT-DNA_in	0.925161
HT-DNA_in	0.898394
HT-DNA_in	0.970011
HT-DNA_in	0.970257
HT-DNA_in	0.985735
HT-DNA_in	0.9336
HT-DNA_in	0.963906
HT-DNA_in	0.980217
HT-DNA_in	0.97898
HT-DNA_in	0.898981
HT-DNA_in	0.921681
HT-DNA_in	0.88595
HT-DNA_in	0.509556
HT-DNA_in	0.925297
HT-DNA_in	0.810545
HT-DNA_in	0.982557
HT-DNA_in	0.655183
HT-DNA_in	0.819507
HT-DNA_in	0.597507
HT-DNA_in	0.816868
HT-DNA_in	0.937578
HT-DNA_in	0.957736
HT-DNA_in	0.918272
HT-DNA_in	0.804587
HT-DNA_in	0.897433
HT-DNA_in	0.974504
HT-DNA_in	0.910258
HT-DNA_in	0.844087
HT-DNA_in	0.98402
HT-DNA_in	0.924021
HT-DNA_in	0.643614
HT-DNA_in	0.942082
HT-DNA_in	0.823647
HT-DNA_in	0.827513
HT-DNA_in	0.934557
HT-DNA_in	0.978548
HT-DNA_in	0.759738
HT-DNA_in	0.95271
HT-DNA_in	0.887759
HT-DNA_in	0.827073
HT-DNA_in	0.699989
HT-DNA_out	0.812379
HT-DNA_out	0.401111
HT-DNA_out	0.031659
HT-DNA_out	0.00397494
HT-DNA_out	0.0487844
HT-DNA_out	0.0176461
HT-DNA_out	0.0852577
HT-DNA_out	0.0753389
HT-DNA_out	0.0225424
HT-DNA_out	0.0363445
HT-DNA_out	0.0738119
HT-DNA_out	0.0887868
HT-DNA_out	0.0181588
HT-DNA_out	0.0188088
HT-DNA_out	0.0571087
HT-DNA_out	0.0593614
HT-DNA_out	0.0748391
HT-DNA_out	0.101606
HT-DNA_out	0.0299891
HT-DNA_out	0.0297429
HT-DNA_out	0.014265
HT-DNA_out	0.0664002
HT-DNA_out	0.0360939
HT-DNA_out	0.0197829
HT-DNA_out	0.0210204
HT-DNA_out	0.101019
HT-DNA_out	0.0783191
HT-DNA_out	0.11405
HT-DNA_out	0.490444
HT-DNA_out	0.0747034
HT-DNA_out	0.189455
HT-DNA_out	0.0174428
HT-DNA_out	0.344817
HT-DNA_out	0.180493
HT-DNA_out	0.402493
HT-DNA_out	0.183132
HT-DNA_out	0.0624223
HT-DNA_out	0.0422639
HT-DNA_out	0.0817276
HT-DNA_out	0.195413
HT-DNA_out	0.102567
HT-DNA_out	0.0254961
HT-DNA_out	0.0897417
HT-DNA_out	0.155913
HT-DNA_out	0.0159799
HT-DNA_out	0.0759786
HT-DNA_out	0.356386
HT-DNA_out	0.0579177
HT-DNA_out	0.176353
HT-DNA_out	0.172487
HT-DNA_out	0.0654435
HT-DNA_out	0.021452
HT-DNA_out	0.240262
HT-DNA_out	0.0472897
HT-DNA_out	0.112241
HT-DNA_out	0.172927
HT-DNA_out	0.300011

## Sheet: ex1g
(-)DOX				(+)DOX
Distance_(microns)	mRuby3-STING	Lamp1-EGFP		Distance_(microns)	mRuby3-STING	Lamp1-EGFP
0	0.0349378	0.0332427		0	0.0236187	0.0703319
0.04903	0.0385705	0.0348639		0.04086	0.025817	0.067277
0.09806	0.0410606	0.0471347		0.08172	0.0275129	0.079873
0.14709	0.0448258	0.0702555		0.12258	0.0280308	0.115073
0.19612	0.0507355	0.0995584		0.16344	0.0270421	0.194818
0.24515	0.0553371	0.137664		0.20429	0.0291061	0.335974
0.29418	0.0589666	0.207572		0.24515	0.0386013	0.553648
0.34321	0.0683479	0.335439		0.28601	0.0649585	0.768691
0.39225	0.0979234	0.501097		0.32687	0.123547	0.938596
0.44128	0.150966	0.616734		0.36773	0.207858	1.00571
0.49031	0.228974	0.645638		0.40859	0.327086	1
0.53934	0.329877	0.603832		0.44945	0.464979	0.902584
0.58837	0.427865	0.538461		0.49031	0.596168	0.788774
0.6374	0.503279	0.481224		0.53117	0.723763	0.666531
0.68643	0.538931	0.459846		0.57202	0.827933	0.554143
0.73546	0.532126	0.462747		0.61288	0.921881	0.456755
0.78449	0.508255	0.464532		0.65374	0.998648	0.399347
0.83352	0.486504	0.443505		0.6946	1	0.367625
0.88255	0.472691	0.415946		0.73546	0.965305	0.34661
0.93158	0.456792	0.414461		0.77632	0.893914	0.354085
0.98061	0.434131	0.445934		0.81718	0.838685	0.373289
1.02964	0.427396	0.46399		0.85804	0.828358	0.394245
1.07868	0.460502	0.463702		0.8989	0.858603	0.394366
1.12771	0.499164	0.507756		0.93975	0.90571	0.386768
1.17674	0.489995	0.60769		0.98061	0.920332	0.380023
1.22577	0.403513	0.711258		1.02147	0.877541	0.381585
1.2748	0.30538	0.766599		1.06233	0.762728	0.385589
1.32383	0.226717	0.69155		1.10319	0.615296	0.413414
1.37286	0.177903	0.502935		1.14405	0.468819	0.477033
1.42189	0.151261	0.328029		1.18491	0.340536	0.585274
1.47092	0.131932	0.214913		1.22577	0.24016	0.677886
1.51995	0.111719	0.14404		1.26663	0.167408	0.706432
1.56898	0.0902105	0.104463		1.30749	0.118283	0.669059
1.61801	0.0785538	0.110411		1.34834	0.0894561	0.586963
1.66704	0.0843646	0.167998		1.3892	0.0715495	0.479064
1.71607	0.101118	0.285211		1.43006	0.0585489	0.352223
1.7651	0.121605	0.461271		1.47092	0.049972	0.242394
1.81414	0.146674	0.684607		1.51178	0.0428947	0.16324
1.86317	0.191921	0.90205		1.55264	0.0363689	0.120377
1.9122	0.265865	1.01108		1.5935	0.0307966	0.0993939
1.96123	0.34996	1		1.63436	0.0263828	0.085083
2.01026	0.410878	0.926619		1.67522	0.0234795	0.0730082
2.05929	0.414934	0.849324		1.71607	0.0229387	0.0638559
2.10832	0.39893	0.717919		1.75693	0.0244458	0.0592238
2.15735	0.405439	0.563528		1.79779	0.0267753	0.0593682
2.20638	0.466201	0.47492		1.83865	0.026529	0.0650279
2.25541	0.574201	0.440459		1.87951	0.0245388	0.0785928
2.30444	0.700655	0.416966		1.92037	0.0230754	0.098836
2.35347	0.825192	0.400771		1.96123	0.0236084	0.118302
2.4025	0.929805	0.405805		2.00209	0.0270362	0.135326
2.45153	0.988173	0.407575		2.04295	0.030328	0.153665
2.50057	1	0.421267		2.0838	0.0340062	0.189131
2.5496	0.952637	0.442066		2.12466	0.038464	0.291282
2.59863	0.878412	0.458602		2.16552	0.0514733	0.457725
2.64766	0.789933	0.489733		2.20638	0.0766811	0.674364
2.69669	0.680915	0.569878		2.24724	0.124191	0.832814
2.74572	0.5484	0.69089		2.2881	0.192793	0.89648
2.79475	0.42732	0.766346		2.32896	0.27657	0.804887
2.84378	0.320844	0.735232		2.36982	0.386341	0.685131
2.89281	0.225485	0.575738		2.41068	0.511928	0.559954
2.94184	0.159029	0.36058		2.45153	0.635406	0.477079
2.99087	0.117058	0.170017		2.49239	0.751519	0.407035
3.0399	0.088852	0.0602653		2.53325	0.845891	0.386208
3.08893	0.07204	0.0292553		2.57411	0.909978	0.378336
3.13796	0.0678731	0.029346		2.61497	0.935112	0.389949
3.187	0.066673	0.0277022		2.65583	0.912159	0.415282
				2.69669	0.84816	0.451606
				2.73755	0.767617	0.51223
				2.77841	0.67677	0.561874
				2.81926	0.59522	0.584056
				2.86012	0.534869	0.557083
				2.90098	0.507035	0.52624
				2.94184	0.488406	0.5417
				2.9827	0.46153	0.610288
				3.02356	0.419026	0.719367
				3.06442	0.361297	0.782717
				3.10528	0.299286	0.789575
				3.14614	0.237349	0.721112
				3.187	0.175562	0.638131
				3.22785	0.123307	0.540656
				3.26871	0.0904813	0.423204
				3.30957	0.0687788	0.300677
				3.35043	0.0528888	0.207165
				3.39129	0.0416956	0.149372

## Sheet: ex1h
sample_name	STING in LY
Dox(-)_in	0.748125
Dox(-)_in	0.692021
Dox(-)_in	0.686699
Dox(-)_in	0.590531
Dox(-)_in	0.519134
Dox(-)_in	0.534068
Dox(-)_in	0.61673
Dox(-)_in	0.713815
Dox(-)_in	0.890344
Dox(-)_in	0.705227
Dox(-)_in	0.584424
Dox(-)_in	0.71253
Dox(-)_in	0.666674
Dox(-)_in	0.699216
Dox(-)_in	0.680147
Dox(-)_in	0.607357
Dox(-)_in	0.593765
Dox(-)_in	0.7174
Dox(-)_in	0.60023
Dox(-)_in	0.886811
Dox(-)_in	0.499104
Dox(-)_in	0.529655
Dox(-)_in	0.72731
Dox(-)_in	0.799325
Dox(-)_in	0.598282
Dox(-)_in	0.681187
Dox(-)_in	0.895074
Dox(-)_in	0.753006
Dox(-)_in	0.680553
Dox(-)_in	0.684821
Dox(-)_in	0.864902
Dox(-)_in	0.80167
Dox(-)_in	0.655415
Dox(-)_in	0.606941
Dox(-)_in	0.706981
Dox(-)_in	0.768238
Dox(-)_in	0.69118
Dox(-)_out	0.251875
Dox(-)_out	0.307979
Dox(-)_out	0.313301
Dox(-)_out	0.409469
Dox(-)_out	0.480866
Dox(-)_out	0.465932
Dox(-)_out	0.38327
Dox(-)_out	0.286185
Dox(-)_out	0.109656
Dox(-)_out	0.294773
Dox(-)_out	0.415576
Dox(-)_out	0.28747
Dox(-)_out	0.333326
Dox(-)_out	0.300784
Dox(-)_out	0.319853
Dox(-)_out	0.392643
Dox(-)_out	0.406235
Dox(-)_out	0.2826
Dox(-)_out	0.39977
Dox(-)_out	0.113189
Dox(-)_out	0.500896
Dox(-)_out	0.470345
Dox(-)_out	0.27269
Dox(-)_out	0.200675
Dox(-)_out	0.401718
Dox(-)_out	0.318813
Dox(-)_out	0.104926
Dox(-)_out	0.246994
Dox(-)_out	0.319447
Dox(-)_out	0.315179
Dox(-)_out	0.135098
Dox(-)_out	0.19833
Dox(-)_out	0.344585
Dox(-)_out	0.393059
Dox(-)_out	0.293019
Dox(-)_out	0.231762
Dox(-)_out	0.30882
Dox(+)_in	0.817203
Dox(+)_in	0.625548
Dox(+)_in	0.707596
Dox(+)_in	0.706468
Dox(+)_in	0.732161
Dox(+)_in	0.545534
Dox(+)_in	0.82456
Dox(+)_in	0.735134
Dox(+)_in	0.807789
Dox(+)_in	0.744725
Dox(+)_in	0.58219
Dox(+)_in	0.738431
Dox(+)_in	0.583304
Dox(+)_in	0.814796
Dox(+)_in	0.766144
Dox(+)_in	0.734074
Dox(+)_in	0.593959
Dox(+)_in	0.789527
Dox(+)_in	0.92647
Dox(+)_in	0.688556
Dox(+)_in	0.911286
Dox(+)_in	0.554656
Dox(+)_in	0.726528
Dox(+)_in	0.829097
Dox(+)_in	0.643134
Dox(+)_in	0.771387
Dox(+)_in	0.726008
Dox(+)_in	0.739273
Dox(+)_in	0.880293
Dox(+)_in	0.799081
Dox(+)_in	0.715445
Dox(+)_in	0.733553
Dox(+)_in	0.560391
Dox(+)_in	0.876129
Dox(+)_in	0.617792
Dox(+)_in	0.745463
Dox(+)_in	0.570435
Dox(+)_out	0.182797
Dox(+)_out	0.374452
Dox(+)_out	0.292404
Dox(+)_out	0.293532
Dox(+)_out	0.267839
Dox(+)_out	0.454466
Dox(+)_out	0.17544
Dox(+)_out	0.264866
Dox(+)_out	0.192211
Dox(+)_out	0.255275
Dox(+)_out	0.41781
Dox(+)_out	0.261569
Dox(+)_out	0.416696
Dox(+)_out	0.185204
Dox(+)_out	0.233856
Dox(+)_out	0.265926
Dox(+)_out	0.406041
Dox(+)_out	0.210473
Dox(+)_out	0.0735296
Dox(+)_out	0.311444
Dox(+)_out	0.0887138
Dox(+)_out	0.445344
Dox(+)_out	0.273472
Dox(+)_out	0.170903
Dox(+)_out	0.356866
Dox(+)_out	0.228613
Dox(+)_out	0.273992
Dox(+)_out	0.260727
Dox(+)_out	0.119707
Dox(+)_out	0.200919
Dox(+)_out	0.284555
Dox(+)_out	0.266447
Dox(+)_out	0.439609
Dox(+)_out	0.123871
Dox(+)_out	0.382208
Dox(+)_out	0.254537
Dox(+)_out	0.429565
