# Supplementary material for: STING signalling is terminated through ESCRT-dependent microautophagy of vesicles originating from recycling endosomes
Source: Nat Cell Biol. 2023 Mar 13;25(3):453–66. doi: 10.1038/s41556-023-01098-9 (PMC10014584; doi:10.1038/s41556-023-01098-9)
Supplement: Source Data Extended Data Fig. 3 — Statistical source data. [file 41556_2023_1098_MOESM20_ESM.xlsx]

## Sheet: ex3c
sample_name	Pearson
0h	0.219205
0h	0.336707
0h	0.434746
0h	0.186317
0h	0.192726
0h	0.295058
0h	0.229184
0h	0.00366389
0h	0.093169
0h	0.28575
0h	0.0710698
0h	0.0504424
0h	0.00276552
0h	0.107671
0h	0.0680684
0h	0.0343299
0h	0.31425
0h	0.136278
0h	0.221666
0h	0.181574
0h	0.0402741
0h	0.376642
0h	0.218278
0h	0.149428
0h	0.343198
0h	0.104877
0h	0.00215307
0h	0.162166
0h	0.0890779
0h	0.234753
0h	0.0696301
0h	0.129622
0h	0.110839
0h	0.269696
0h	0.219591
0h	0.326653
0h	0.304383
0h	0.287166
0h	0.261691
0h	0.142701
0h	-0.00696629
0h	1
0h	0.951834
0h	0.345622
0h	0.481943
0h	0.391393
0h	0.23347
0h	0.184655
0h	0.255495
0h	0.202685
0h	-0.362092
0h	0.156664
0h	0.246793
0h	0.0804197
0h	0.555137
0h	0.335654
0h	0.372441
0h	0.237166
0h	0.302091
0h	0.367442
0h	0.439663
0h	0.00964501
0h	0.272249
0h	0.340155
0h	0.317317
3h_DMXAA	0.482834
3h_DMXAA	0.539149
3h_DMXAA	0.334901
3h_DMXAA	0.444839
3h_DMXAA	0.444242
3h_DMXAA	0.258821
3h_DMXAA	0.352903
3h_DMXAA	0.462643
3h_DMXAA	0.433706
3h_DMXAA	0.391142
3h_DMXAA	0.444015
3h_DMXAA	0.535164
3h_DMXAA	0.394655
3h_DMXAA	0.40568
3h_DMXAA	0.528234
3h_DMXAA	0.383859
3h_DMXAA	0.54135
3h_DMXAA	0.414659
3h_DMXAA	0.6463
3h_DMXAA	0.193011
3h_DMXAA	-0.0309483
3h_DMXAA	0.166636
3h_DMXAA	0.499521
3h_DMXAA	0.313974
3h_DMXAA	0.56422
3h_DMXAA	0.346503
3h_DMXAA	-1
3h_DMXAA	0.914273
3h_DMXAA	0.549064
3h_DMXAA	0.3876
3h_DMXAA	0.157096
3h_DMXAA	0.304248
3h_DMXAA	0.473642
3h_DMXAA	0.4321
3h_DMXAA	0.369718
3h_DMXAA	0.580828
3h_DMXAA	0.34559
3h_DMXAA	0.434033
3h_DMXAA	0.545602
3h_DMXAA	0.449635
3h_DMXAA	0.474645
3h_DMXAA	0.362125
3h_DMXAA	0.415313
3h_DMXAA	0.496363
3h_DMXAA	0.439906
3h_DMXAA	0.416438
3h_DMXAA	0.431075
3h_DMXAA	0.512409
3h_DMXAA	0.525944
3h_DMXAA	0.583248
3h_DMXAA	-1
3h_DMXAA	0.380049
3h_HT-DNA	0.845248
3h_HT-DNA	0.68839
3h_HT-DNA	0.573467
3h_HT-DNA	0.430716
3h_HT-DNA	0.585371
3h_HT-DNA	0.352529
3h_HT-DNA	0.481326
3h_HT-DNA	0.643606
3h_HT-DNA	0.466264
3h_HT-DNA	0.406987
3h_HT-DNA	0.210236
3h_HT-DNA	0.332747
3h_HT-DNA	0.42996
3h_HT-DNA	0.585693
3h_HT-DNA	0.347516
3h_HT-DNA	0.387822
3h_HT-DNA	0.404599
3h_HT-DNA	0.288142
3h_HT-DNA	0.438661
3h_HT-DNA	0.563827
3h_HT-DNA	0.330583
3h_HT-DNA	0.40426
3h_HT-DNA	1
3h_HT-DNA	0.471135
3h_HT-DNA	0.851448
3h_HT-DNA	0.512042
3h_HT-DNA	0.536917
3h_HT-DNA	0.0402451
3h_HT-DNA	0.424643
3h_HT-DNA	0.383148
3h_HT-DNA	0.949749
3h_HT-DNA	0.414055
3h_HT-DNA	0.263534
3h_HT-DNA	0.512761
3h_HT-DNA	0.289693
3h_HT-DNA	0.437097
3h_HT-DNA	0.562516
3h_HT-DNA	0.393099
3h_HT-DNA	-0.122689
3h_HT-DNA	0.381879
3h_HT-DNA	0.289237
3h_HT-DNA	0.628214
3h_HT-DNA	0.417215
3h_HT-DNA	0.511431
3h_HT-DNA	0.476465
3h_HT-DNA	0.343779
3h_HT-DNA	0.33761
3h_HT-DNA	0.625696
3h_HT-DNA	0.70953
3h_HT-DNA	0.566928

## Sheet: ex3d
sample_name	TfnR_perCell	TfnR-inside Lysosome	inside_%
0h	212448	6683.62	3.146
0h	394788	32449.7	8.21954
0h	351217	27447.6	7.81499
0h	433612	15659.8	3.61148
0h	479288	15038.8	3.13774
0h	466981	54750.6	11.7244
0h	480733	18612.9	3.87178
0h	612021	24127.6	3.94228
0h	868187	30518.9	3.51524
0h	534528	10050.6	1.88027
0h	655232	28707.5	4.38127
0h	760273	33502.4	4.40663
0h	776232	52018.3	6.70138
0h	1.33158e+06	73523.4	5.52152
DMXAA3h	248503	11593.3	4.66527
DMXAA3h	562344	28877.3	5.13517
DMXAA3h	753853	38620.8	5.12312
DMXAA3h	940417	52130.6	5.54335
DMXAA3h	796901	46192.3	5.7965
DMXAA3h	794581	44058.6	5.54488
DMXAA3h	1.20753e+06	58924.4	4.87974
DMXAA3h	1.36403e+06	53601.3	3.92964
DMXAA3h	1.32625e+06	55717.8	4.20117
DMXAA3h	293615	1808.01	0.615774
DMXAA3h	406587	3534.24	0.869246
DMXAA3h	353799	25244.5	7.13525
DMXAA3h	431237	8106.8	1.87989
DMXAA3h	383527	479.392	0.124996
DMXAA3h	437417	14196.4	3.24551
DMXAA3h	470343	1475.69	0.313747
DMXAA3h	459064	1623.79	0.353718
DMXAA3h	540370	15818.1	2.92728
DMXAA3h	541046	3312.31	0.612204
DMXAA3h	621340	29762.5	4.79004
HT-DNA3h	404409	21874.6	5.40901
HT-DNA3h	314635	16993.4	5.401
HT-DNA3h	323099	21522	6.66113
HT-DNA3h	480784	27776.1	5.77726
HT-DNA3h	641122	27932	4.35674
HT-DNA3h	553741	25885.8	4.67471
HT-DNA3h	683393	32003.3	4.68301
HT-DNA3h	694632	23617.2	3.39996
HT-DNA3h	665968	6325.73	0.949855
HT-DNA3h	1.0703e+06	64130.3	5.99181
HT-DNA3h	28.0886	0	0
HT-DNA3h	641511	4016.66	0.626125
HT-DNA3h	766890	5034.65	0.656502
HT-DNA3h	601810	214.174	0.0355883
HT-DNA3h	634129	5799.54	0.914568
HT-DNA3h	590543	5538.21	0.937816
HT-DNA3h	1.03588e+06	26594.8	2.56737
HT-DNA3h	759031	14246.4	1.87692
HT-DNA3h	881266	2610.32	0.296202
HT-DNA3h	963356	18729.5	1.9442
