# Supplementary material for: STING signalling is terminated through ESCRT-dependent microautophagy of vesicles originating from recycling endosomes
Source: Nat Cell Biol. 2023 Mar 13;25(3):453–66. doi: 10.1038/s41556-023-01098-9 (PMC10014584; doi:10.1038/s41556-023-01098-9)
Supplement: Source Data Extended Data Fig. 4 — Statistical source data. [file 41556_2023_1098_MOESM21_ESM.xlsx]

## Sheet: ex4b
sample_name	inside[%](EEA1)		sample_name	inside[%](LBPA)
0h	0.313567		0h	11.3108
0h	0.457013		0h	8.87231
0h	0.668259		0h	8.28192
0h	0.695585		0h	8.17766
0h	0.926785		0h	7.27695
0h	0.954528		0h	7.26062
0h	0.959986		0h	6.85802
0h	0.982268		0h	6.19383
0h	1.05507		0h	5.2084
0h	1.10103		0h	5.19522
0h	1.17887		0h	5.13206
0h	1.26921		0h	5.12533
0h	1.3084		0h	5.08259
0h	1.32601		0h	4.84123
0h	1.34193		0h	4.82027
0h	1.37524		0h	4.68164
0h	1.40974		0h	4.5305
0h	1.54289		0h	4.02728
0h	1.64643		0h	3.83449
0h	1.74842		0h	3.56
0h	1.85517		0h	3.25548
0h	1.86697		0h	3.15788
0h	2.06117		0h	2.91867
0h	2.14384		0h	2.68491
0h	2.51019		0h	2.6666
1h	0.307077		0h	2.40475
1h	0.394766		0h	2.39907
1h	0.484373		0h	1.9677
1h	0.513427		0h	1.94193
1h	0.607181		0h	1.8362
1h	0.697513		0h	1.70242
1h	0.900087		0h	1.69404
1h	0.932136		0h	1.44541
1h	1.14749		0h	1.42671
1h	1.15263		0h	1.33621
1h	1.2168		0h	1.19329
1h	1.27905		0h	1.08166
1h	1.32433		0h	0.787789
1h	1.49048		0h	0.683649
1h	1.5582		0h	0.542843
1h	1.60639		1h	9.67958
1h	1.63487		1h	9.14063
1h	1.73064		1h	9.10459
1h	1.75503		1h	8.97605
1h	2.10744		1h	8.7956
1h	2.12618		1h	8.34382
1h	2.18541		1h	8.3081
1h	2.42711		1h	7.70067
1h	2.82297		1h	7.47305
3h	0.30128		1h	7.27395
3h	0.410141		1h	6.75442
3h	0.558664		1h	6.39967
3h	0.591647		1h	6.21566
3h	0.639511		1h	5.9749
3h	0.652432		1h	5.54931
3h	0.666914		1h	5.31011
3h	0.670135		1h	5.08774
3h	0.702694		1h	3.54858
3h	0.717493		1h	3.53466
3h	0.757795		1h	3.47791
3h	0.765257		1h	3.0702
3h	0.775876		1h	2.98688
3h	0.911249		1h	2.98187
3h	0.920247		1h	2.91709
3h	0.926471		1h	2.62958
3h	1.01245		1h	2.60835
3h	1.04579		1h	2.55256
3h	1.08165		1h	2.39059
3h	1.18345		1h	2.24025
3h	1.2093		1h	1.97003
3h	1.22647		1h	1.90904
3h	1.26809		1h	1.46512
3h	1.3024		1h	1.10802
3h	1.38583		1h	0.882939
3h	1.44819		1h	0.577182
3h	1.52743		3h	9.43934
3h	1.60781		3h	9.27562
3h	1.63965		3h	9.22508
3h	1.66268		3h	9.00294
3h	1.68234		3h	8.74724
3h	1.70077		3h	8.49831
3h	1.89356		3h	7.96809
3h	2.30867		3h	7.82417
3h	2.5173		3h	7.78026
6h	0.288351		3h	7.67044
6h	0.438067		3h	7.45869
6h	0.680016		3h	6.7175
6h	0.726314		3h	6.50325
6h	0.798838		3h	6.11154
6h	1.05085		3h	5.51103
6h	1.05543		3h	5.44811
6h	1.23187		3h	5.33385
6h	1.26193		3h	5.30275
6h	1.26656		3h	4.80899
6h	1.37595		3h	4.38663
6h	1.40528		3h	4.21418
6h	1.54672		3h	4.15495
6h	1.57055		3h	3.8455
6h	1.61813		3h	3.50468
6h	1.65154		3h	3.27248
6h	1.74156		3h	2.84226
6h	1.75876		3h	2.79577
6h	1.80219		3h	2.7041
6h	1.89779		3h	2.65844
6h	1.96907		3h	1.94772
6h	1.97976		3h	1.58393
6h	2.08117		3h	0.900281
6h	2.24272		3h	0.211423
6h	2.25161		6h	10.2359
6h	2.27061		6h	8.6737
6h	2.32579		6h	7.31271
6h	2.57171		6h	6.76238
6h	2.62623		6h	6.75866
6h	2.81825		6h	5.33841
12h	0.429044		6h	4.64398
12h	0.524016		6h	4.52877
12h	0.926679		6h	4.3583
12h	1.10337		6h	4.04339
12h	1.12229		6h	3.62839
12h	1.13269		6h	3.17063
12h	1.32912		6h	2.98396
12h	1.5021		6h	2.89111
12h	1.52787		6h	2.87199
12h	1.54749		6h	2.82984
12h	1.56267		6h	2.7563
12h	1.66703		6h	2.56422
12h	1.72107		6h	2.53917
12h	1.73163		6h	2.30301
12h	1.7623		6h	2.30186
12h	1.77103		6h	2.16259
12h	1.8085		6h	2.12637
12h	1.8781		6h	1.93345
12h	1.90677		6h	1.82467
12h	1.92037		6h	1.8002
12h	2.11141		6h	1.37778
12h	2.2462		6h	1.33782
12h	2.47719		6h	1.1926
12h	2.51681		6h	1.18939
12h	2.63624		6h	1.11974
12h	2.67652		6h	1.07114
12h	2.81069		6h	0.75405
			6h	0.747171
			6h	0.611541
			6h	0.539531
			6h	0.479102
			6h	0.395393
			6h	0.391417
			6h	0.341137
			6h	0.244942
			6h	0.155194
			6h	0.15194
			6h	0.0231026
			6h	0
			6h	0
			12h	7.76136
			12h	6.87546
			12h	5.70492
			12h	5.6336
			12h	5.60928
			12h	5.38397
			12h	5.08034
			12h	4.98917
			12h	4.79138
			12h	4.72417
			12h	4.38941
			12h	3.9346
			12h	3.73727
			12h	3.38287
			12h	3.2804
			12h	3.08483
			12h	3.00479
			12h	2.38743
			12h	2.36371
			12h	2.09377
			12h	2.03977
			12h	1.85911
			12h	0.966389
			12h	0.793622
			12h	0.462413
			12h	0.349043
			12h	0.304831
			12h	0.302082
			12h	0.245154
			12h	0.184446
			12h	0.161914
			12h	0.111237
			12h	0.0653605
			12h	0.0350044
			12h	0.0244712
			12h	0.0205433
			12h	0.00344926
