# Supplementary material for: STING signalling is terminated through ESCRT-dependent microautophagy of vesicles originating from recycling endosomes
Source: Nat Cell Biol. 2023 Mar 13;25(3):453–66. doi: 10.1038/s41556-023-01098-9 (PMC10014584; doi:10.1038/s41556-023-01098-9)
Supplement: Source Data Extended Data Fig. 6 — Statistical source data. [file 41556_2023_1098_MOESM22_ESM.xlsx]

## Sheet: ex6b
sample_name	Intensity_perCell_halo
halo-legand(-) Halo-Rab11(-)	96815.2
halo-legand(-) Halo-Rab11(-)	106996
halo-legand(-) Halo-Rab11(-)	115222
halo-legand(-) Halo-Rab11(-)	128296
halo-legand(-) Halo-Rab11(-)	132708
halo-legand(-) Halo-Rab11(-)	138086
halo-legand(-) Halo-Rab11(-)	141842
halo-legand(-) Halo-Rab11(-)	146579
halo-legand(-) Halo-Rab11(-)	167992
halo-legand(-) Halo-Rab11(-)	180006
halo-legand(-) Halo-Rab11(-)	180245
halo-legand(-) Halo-Rab11(-)	182009
halo-legand(-) Halo-Rab11(-)	182816
halo-legand(-) Halo-Rab11(-)	184212
halo-legand(-) Halo-Rab11(-)	193554
halo-legand(-) Halo-Rab11(-)	191651
halo-legand(-) Halo-Rab11(-)	194296
halo-legand(-) Halo-Rab11(-)	204575
halo-legand(-) Halo-Rab11(-)	226345
halo-legand(-) Halo-Rab11(-)	235101
halo-legand(-) Halo-Rab11(-)	249218
halo-legand(-) Halo-Rab11(-)	251955
halo-legand(-) Halo-Rab11(-)	305730
halo-legand(-) Halo-Rab11(-)	365992
halo-legand(-) Halo-Rab11(-)	379067
halo-legand(-) Halo-Rab11(-)	444831
halo-legand(-) Halo-Rab11(-)	39228.7
halo-legand(-) Halo-Rab11(-)	63096.3
halo-legand(-) Halo-Rab11(-)	93070.6
halo-legand(-) Halo-Rab11(-)	137074
halo-legand(-) Halo-Rab11(-)	145420
halo-legand(-) Halo-Rab11(-)	149666
halo-legand(-) Halo-Rab11(-)	156121
halo-legand(-) Halo-Rab11(-)	189715
halo-legand(-) Halo-Rab11(-)	189786
halo-legand(-) Halo-Rab11(-)	201554
halo-legand(-) Halo-Rab11(-)	211144
halo-legand(-) Halo-Rab11(-)	222030
halo-legand(-) Halo-Rab11(-)	224446
halo-legand(-) Halo-Rab11(-)	226250
halo-legand(-) Halo-Rab11(-)	225842
halo-legand(-) Halo-Rab11(-)	230013
halo-legand(-) Halo-Rab11(-)	232527
halo-legand(-) Halo-Rab11(-)	278347
halo-legand(-) Halo-Rab11(-)	283789
halo-legand(-) Halo-Rab11(-)	315827
halo-legand(-) Halo-Rab11(-)	343805
halo-legand(-) Halo-Rab11(-)	355688
halo-legand(-) Halo-Rab11(-)	445827
halo-legand(-) Halo-Rab11(-)	87167.2
halo-legand(-) Halo-Rab11(-)	96699
halo-legand(-) Halo-Rab11(-)	98966.5
halo-legand(-) Halo-Rab11(-)	103418
halo-legand(-) Halo-Rab11(-)	103700
halo-legand(-) Halo-Rab11(-)	109019
halo-legand(-) Halo-Rab11(-)	108330
halo-legand(-) Halo-Rab11(-)	108643
halo-legand(-) Halo-Rab11(-)	121229
halo-legand(-) Halo-Rab11(-)	121709
halo-legand(-) Halo-Rab11(-)	121852
halo-legand(-) Halo-Rab11(-)	126594
halo-legand(-) Halo-Rab11(-)	130155
halo-legand(-) Halo-Rab11(-)	133514
halo-legand(-) Halo-Rab11(-)	154695
halo-legand(-) Halo-Rab11(-)	155505
halo-legand(-) Halo-Rab11(-)	157509
halo-legand(-) Halo-Rab11(-)	158219
halo-legand(-) Halo-Rab11(-)	170349
halo-legand(-) Halo-Rab11(-)	176465
halo-legand(-) Halo-Rab11(-)	197616
halo-legand(-) Halo-Rab11(-)	200540
halo-legand(-) Halo-Rab11(-)	210473
halo-legand(-) Halo-Rab11(-)	214958
halo-legand(-) Halo-Rab11(-)	228409
halo-legand(-) Halo-Rab11(-)	233020
halo-legand(-) Halo-Rab11(-)	233315
halo-legand(-) Halo-Rab11(-)	245596
halo-legand(-) Halo-Rab11(-)	252777
halo-legand(+) Halo-Rab11(-)	219483
halo-legand(+) Halo-Rab11(-)	258408
halo-legand(+) Halo-Rab11(-)	266900
halo-legand(+) Halo-Rab11(-)	287687
halo-legand(+) Halo-Rab11(-)	374372
halo-legand(+) Halo-Rab11(-)	204546
halo-legand(+) Halo-Rab11(-)	184265
halo-legand(+) Halo-Rab11(-)	265540
halo-legand(+) Halo-Rab11(-)	362626
halo-legand(+) Halo-Rab11(-)	455316
halo-legand(+) Halo-Rab11(-)	421350
halo-legand(+) Halo-Rab11(-)	577665
halo-legand(+) Halo-Rab11(-)	412340
halo-legand(+) Halo-Rab11(-)	436322
halo-legand(+) Halo-Rab11(-)	484898
halo-legand(+) Halo-Rab11(-)	491613
halo-legand(+) Halo-Rab11(-)	616172
halo-legand(+) Halo-Rab11(-)	528397
halo-legand(+) Halo-Rab11(-)	386633
halo-legand(+) Halo-Rab11(-)	579044
halo-legand(+) Halo-Rab11(-)	575729
halo-legand(+) Halo-Rab11(-)	531191
halo-legand(+) Halo-Rab11(-)	668799
halo-legand(+) Halo-Rab11(-)	589707
halo-legand(+) Halo-Rab11(-)	672844
halo-legand(+) Halo-Rab11(-)	911215
halo-legand(+) Halo-Rab11(-)	757857
halo-legand(+) Halo-Rab11(-)	711060
halo-legand(+) Halo-Rab11(-)	920571
halo-legand(+) Halo-Rab11(-)	173068
halo-legand(+) Halo-Rab11(-)	162533
halo-legand(+) Halo-Rab11(-)	175639
halo-legand(+) Halo-Rab11(-)	213296
halo-legand(+) Halo-Rab11(-)	226740
halo-legand(+) Halo-Rab11(-)	197053
halo-legand(+) Halo-Rab11(-)	183712
halo-legand(+) Halo-Rab11(-)	214763
halo-legand(+) Halo-Rab11(-)	193253
halo-legand(+) Halo-Rab11(-)	240151
halo-legand(+) Halo-Rab11(-)	221401
halo-legand(+) Halo-Rab11(-)	227693
halo-legand(+) Halo-Rab11(-)	280525
halo-legand(+) Halo-Rab11(-)	305006
halo-legand(+) Halo-Rab11(-)	240142
halo-legand(+) Halo-Rab11(-)	263397
halo-legand(+) Halo-Rab11(-)	263758
halo-legand(+) Halo-Rab11(-)	230463
halo-legand(+) Halo-Rab11(-)	319159
halo-legand(+) Halo-Rab11(-)	294307
halo-legand(+) Halo-Rab11(-)	300453
halo-legand(+) Halo-Rab11(-)	385966
halo-legand(+) Halo-Rab11(-)	432404
halo-legand(+) Halo-Rab11(-)	454732
halo-legand(+) Halo-Rab11(-)	428369
halo-legand(+) Halo-Rab11(-)	424832
halo-legand(+) Halo-Rab11(-)	398874
halo-legand(+) Halo-Rab11(-)	354590
halo-legand(+) Halo-Rab11(-)	364321
halo-legand(+) Halo-Rab11(-)	502166
halo-legand(+) Halo-Rab11(-)	392918
halo-legand(+) Halo-Rab11(-)	486148
halo-legand(+) Halo-Rab11(-)	495494
halo-legand(+) Halo-Rab11(-)	520171
halo-legand(+) Halo-Rab11(-)	692901
halo-legand(+) Halo-Rab11(-)	212781
halo-legand(+) Halo-Rab11(-)	224626
halo-legand(+) Halo-Rab11(-)	181377
halo-legand(+) Halo-Rab11(-)	210355
halo-legand(+) Halo-Rab11(-)	205537
halo-legand(+) Halo-Rab11(-)	205937
halo-legand(+) Halo-Rab11(-)	225863
halo-legand(+) Halo-Rab11(-)	302677
halo-legand(+) Halo-Rab11(-)	224723
halo-legand(+) Halo-Rab11(-)	222859
halo-legand(+) Halo-Rab11(-)	308883
halo-legand(+) Halo-Rab11(-)	281800
halo-legand(+) Halo-Rab11(-)	195114
halo-legand(+) Halo-Rab11(-)	227713
halo-legand(+) Halo-Rab11(-)	267130
halo-legand(+) Halo-Rab11(-)	198370
halo-legand(+) Halo-Rab11(-)	226519
halo-legand(+) Halo-Rab11(-)	260662
halo-legand(+) Halo-Rab11(-)	223382
halo-legand(+) Halo-Rab11(-)	465770
halo-legand(+) Halo-Rab11(-)	284194
halo-legand(+) Halo-Rab11(-)	282551
halo-legand(+) Halo-Rab11(-)	519752
halo-legand(+) Halo-Rab11(-)	284006
halo-legand(+) Halo-Rab11(-)	372544
halo-legand(+) Halo-Rab11(-)	289322
halo-legand(+) Halo-Rab11(-)	485783
halo-legand(+) Halo-Rab11(-)	461772
halo-legand(+) Halo-Rab11(-)	426639
halo-legand(+) Halo-Rab11(-)	353762
halo-legand(+) Halo-Rab11(-)	336604
halo-legand(+) Halo-Rab11(-)	292802
halo-legand(+) Halo-Rab11(-)	379171
halo-legand(+) Halo-Rab11(-)	372199
halo-legand(+) Halo-Rab11(-)	378339
halo-legand(+) Halo-Rab11(-)	430865
halo-legand(+) Halo-Rab11(-)	418436
halo-legand(+) Halo-Rab11(-)	406769
halo-legand(+) Halo-Rab11(-)	430199
halo-legand(+) Halo-Rab11(-)	601619
halo-legand(+) Halo-Rab11(-)	438487
halo-legand(+) Halo-Rab11(-)	603001
halo-legand(+) Halo-Rab11(-)	519567
halo-legand(-) Halo-Rab11(+)	339.045
halo-legand(-) Halo-Rab11(+)	51378.6
halo-legand(-) Halo-Rab11(+)	52943.9
halo-legand(-) Halo-Rab11(+)	53656.2
halo-legand(-) Halo-Rab11(+)	74840.6
halo-legand(-) Halo-Rab11(+)	81065.6
halo-legand(-) Halo-Rab11(+)	82356.1
halo-legand(-) Halo-Rab11(+)	88079.7
halo-legand(-) Halo-Rab11(+)	97794.4
halo-legand(-) Halo-Rab11(+)	103261
halo-legand(-) Halo-Rab11(+)	104185
halo-legand(-) Halo-Rab11(+)	106000
halo-legand(-) Halo-Rab11(+)	117935
halo-legand(-) Halo-Rab11(+)	126631
halo-legand(-) Halo-Rab11(+)	131006
halo-legand(-) Halo-Rab11(+)	134266
halo-legand(-) Halo-Rab11(+)	137058
halo-legand(-) Halo-Rab11(+)	139668
halo-legand(-) Halo-Rab11(+)	148346
halo-legand(-) Halo-Rab11(+)	152831
halo-legand(-) Halo-Rab11(+)	158531
halo-legand(-) Halo-Rab11(+)	160327
halo-legand(-) Halo-Rab11(+)	182465
halo-legand(-) Halo-Rab11(+)	185729
halo-legand(-) Halo-Rab11(+)	194142
halo-legand(-) Halo-Rab11(+)	206309
halo-legand(-) Halo-Rab11(+)	208893
halo-legand(-) Halo-Rab11(+)	233203
halo-legand(-) Halo-Rab11(+)	240829
halo-legand(-) Halo-Rab11(+)	253312
halo-legand(-) Halo-Rab11(+)	261797
halo-legand(-) Halo-Rab11(+)	292950
halo-legand(-) Halo-Rab11(+)	319626
halo-legand(-) Halo-Rab11(+)	321002
halo-legand(-) Halo-Rab11(+)	337860
halo-legand(-) Halo-Rab11(+)	390416
halo-legand(-) Halo-Rab11(+)	91718.3
halo-legand(-) Halo-Rab11(+)	100169
halo-legand(-) Halo-Rab11(+)	101927
halo-legand(-) Halo-Rab11(+)	106593
halo-legand(-) Halo-Rab11(+)	111303
halo-legand(-) Halo-Rab11(+)	111858
halo-legand(-) Halo-Rab11(+)	115003
halo-legand(-) Halo-Rab11(+)	117898
halo-legand(-) Halo-Rab11(+)	129113
halo-legand(-) Halo-Rab11(+)	129548
halo-legand(-) Halo-Rab11(+)	137085
halo-legand(-) Halo-Rab11(+)	138200
halo-legand(-) Halo-Rab11(+)	140211
halo-legand(-) Halo-Rab11(+)	140370
halo-legand(-) Halo-Rab11(+)	145770
halo-legand(-) Halo-Rab11(+)	157176
halo-legand(-) Halo-Rab11(+)	159840
halo-legand(-) Halo-Rab11(+)	165691
halo-legand(-) Halo-Rab11(+)	169404
halo-legand(-) Halo-Rab11(+)	173948
halo-legand(-) Halo-Rab11(+)	184690
halo-legand(-) Halo-Rab11(+)	197702
halo-legand(-) Halo-Rab11(+)	200406
halo-legand(-) Halo-Rab11(+)	207323
halo-legand(-) Halo-Rab11(+)	224479
halo-legand(-) Halo-Rab11(+)	227025
halo-legand(-) Halo-Rab11(+)	237741
halo-legand(-) Halo-Rab11(+)	238963
halo-legand(-) Halo-Rab11(+)	273778
halo-legand(-) Halo-Rab11(+)	274968
halo-legand(-) Halo-Rab11(+)	280844
halo-legand(-) Halo-Rab11(+)	136089
halo-legand(-) Halo-Rab11(+)	142903
halo-legand(-) Halo-Rab11(+)	146200
halo-legand(-) Halo-Rab11(+)	153358
halo-legand(-) Halo-Rab11(+)	193791
halo-legand(-) Halo-Rab11(+)	201057
halo-legand(-) Halo-Rab11(+)	205563
halo-legand(-) Halo-Rab11(+)	219781
halo-legand(-) Halo-Rab11(+)	222555
halo-legand(-) Halo-Rab11(+)	227421
halo-legand(-) Halo-Rab11(+)	234039
halo-legand(-) Halo-Rab11(+)	236669
halo-legand(-) Halo-Rab11(+)	237223
halo-legand(-) Halo-Rab11(+)	245995
halo-legand(-) Halo-Rab11(+)	248603
halo-legand(-) Halo-Rab11(+)	254373
halo-legand(-) Halo-Rab11(+)	256029
halo-legand(-) Halo-Rab11(+)	260104
halo-legand(-) Halo-Rab11(+)	306558
halo-legand(-) Halo-Rab11(+)	308622
halo-legand(-) Halo-Rab11(+)	353760
halo-legand(-) Halo-Rab11(+)	366660
halo-legand(-) Halo-Rab11(+)	390050
halo-legand(-) Halo-Rab11(+)	423762
halo-legand(+) Halo-Rab11(+)	441114
halo-legand(+) Halo-Rab11(+)	558658
halo-legand(+) Halo-Rab11(+)	931384
halo-legand(+) Halo-Rab11(+)	1068807
halo-legand(+) Halo-Rab11(+)	860053
halo-legand(+) Halo-Rab11(+)	870460
halo-legand(+) Halo-Rab11(+)	930375
halo-legand(+) Halo-Rab11(+)	1292899
halo-legand(+) Halo-Rab11(+)	1103047
halo-legand(+) Halo-Rab11(+)	873599
halo-legand(+) Halo-Rab11(+)	717568
halo-legand(+) Halo-Rab11(+)	1057973
halo-legand(+) Halo-Rab11(+)	750261
halo-legand(+) Halo-Rab11(+)	1331640
halo-legand(+) Halo-Rab11(+)	1129722
halo-legand(+) Halo-Rab11(+)	571362
halo-legand(+) Halo-Rab11(+)	535850
halo-legand(+) Halo-Rab11(+)	752029
halo-legand(+) Halo-Rab11(+)	894513
halo-legand(+) Halo-Rab11(+)	845952
halo-legand(+) Halo-Rab11(+)	1023956
halo-legand(+) Halo-Rab11(+)	939784
halo-legand(+) Halo-Rab11(+)	1696510
halo-legand(+) Halo-Rab11(+)	992866
halo-legand(+) Halo-Rab11(+)	1174099
halo-legand(+) Halo-Rab11(+)	1380037
halo-legand(+) Halo-Rab11(+)	1153622
halo-legand(+) Halo-Rab11(+)	997268
halo-legand(+) Halo-Rab11(+)	2081551
halo-legand(+) Halo-Rab11(+)	1217669
halo-legand(+) Halo-Rab11(+)	1829420
halo-legand(+) Halo-Rab11(+)	1343083
halo-legand(+) Halo-Rab11(+)	623011
halo-legand(+) Halo-Rab11(+)	964942
halo-legand(+) Halo-Rab11(+)	776017
halo-legand(+) Halo-Rab11(+)	802928
halo-legand(+) Halo-Rab11(+)	983712
halo-legand(+) Halo-Rab11(+)	933112
halo-legand(+) Halo-Rab11(+)	811223
halo-legand(+) Halo-Rab11(+)	818911
halo-legand(+) Halo-Rab11(+)	894464
halo-legand(+) Halo-Rab11(+)	968778
halo-legand(+) Halo-Rab11(+)	819016
halo-legand(+) Halo-Rab11(+)	850152
halo-legand(+) Halo-Rab11(+)	1085284
halo-legand(+) Halo-Rab11(+)	1235958
halo-legand(+) Halo-Rab11(+)	1065509
halo-legand(+) Halo-Rab11(+)	995002
halo-legand(+) Halo-Rab11(+)	1224097
halo-legand(+) Halo-Rab11(+)	1064592
halo-legand(+) Halo-Rab11(+)	113.933
halo-legand(+) Halo-Rab11(+)	913835
halo-legand(+) Halo-Rab11(+)	1026173
halo-legand(+) Halo-Rab11(+)	1399691
halo-legand(+) Halo-Rab11(+)	1236854
halo-legand(+) Halo-Rab11(+)	1093128
halo-legand(+) Halo-Rab11(+)	1064345
halo-legand(+) Halo-Rab11(+)	1406207
halo-legand(+) Halo-Rab11(+)	1202348
halo-legand(+) Halo-Rab11(+)	2376798
