# Supplementary material for: STING signalling is terminated through ESCRT-dependent microautophagy of vesicles originating from recycling endosomes
Source: Nat Cell Biol. 2023 Mar 13;25(3):453–66. doi: 10.1038/s41556-023-01098-9 (PMC10014584; doi:10.1038/s41556-023-01098-9)
Supplement: Source Data Extended Data Fig. 7 — Statistical source data. [file 41556_2023_1098_MOESM23_ESM.xlsx]

## Sheet: ex7c
		amount
Chmp4b	si Control	1
		1.36604
		1.00696
	si Chmp4b/c	0.466516
		0.528509
		0.532185
Chmp4c	si Control	1
		1.18921
		1.16473
	si Chmp4b/c	0.752623
		0.812252
		0.907519
Tsg101	si Control	1
		0.939523
		0.840896
	si Tsg101	0.353553
		0.314253
		0.426317
Vps4a	si Control	1
		0.876606
		1
	si Vps4a/b	0.200267
		0.22688
		0.378929
Vps4b	si Control	1
		1.12506
		1.19748
	si Vps4a/b	0.246558
		0.269807
		0.406126
Vps39	si Control	1
		1.08298
		1.18509
		1.27899
	sivps39	0.37501
		0.335643
		0.389582
		0.408951
Vps37a	si Control	1
		0.464902
		0.626332
		0.699793
	sivps37a	0.294227
		0.267016
		0.219912
		0.295248
Vps28	si Control	0.726986
		1
		0.790041
	si Vps28	0.556711
		0.568408
		0.586417
