# Supplementary material for: STING signalling is terminated through ESCRT-dependent microautophagy of vesicles originating from recycling endosomes
Source: Nat Cell Biol. 2023 Mar 13;25(3):453–66. doi: 10.1038/s41556-023-01098-9 (PMC10014584; doi:10.1038/s41556-023-01098-9)
Supplement: Source Data Extended Data Fig. 9 — Statistical source data. [file 41556_2023_1098_MOESM24_ESM.xlsx]

## Sheet: ex9b
	intensity
Distance	mNG-Ub	mRuby3-STING	GM130
0	3196.25	7520.08	656
0.04894	3389.86	7962.44	668.233
0.09788	3672.72	8641.39	690.643
0.14681	4359.34	9991.05	706.665
0.19575	5430.62	12156.4	707.867
0.24469	6580.97	14679.8	691.76
0.29363	7646.79	16846.2	680.796
0.34257	8598.99	18214.5	718.244
0.3915	9171.85	18804.8	813.8
0.44044	8966.78	18922	927.342
0.48938	7911.74	18614.6	1012.19
0.53832	6307.47	17700.2	1050.24
0.58725	4663.87	16006.5	1049.33
0.63619	3411.13	13651.4	1020.18
0.68513	2687.25	11039.4	980.433
0.73407	2411.69	8642.14	963.422
0.78301	2393.13	6847.13	994.217
0.83194	2417.07	5882.22	1073.13
0.88088	2377.07	5658.93	1208.45
0.92982	2331.06	5785.01	1448.78
0.97876	2388.33	5866.89	1867.67
1.0277	2556.98	5733.23	2539.31
1.07663	2732.92	5381.91	3524.94
1.12557	2781.87	4957.85	4798.6
1.17451	2652.03	4802.05	6162.8
1.22345	2427.01	5175.61	7376.59
1.27239	2209.21	6122.5	8312.88
1.32132	2048.07	7300.49	9038.28
1.37026	1957.49	8229.2	9620.33
1.4192	1961.44	8665.92	9934.25
1.46814	2130.29	8704.23	9747.44
1.51707	2560.6	8556.23	8948.41
1.56601	3130.16	8341.12	7687.23
1.61495	3534.51	8141.44	6365.98
1.66389	3580.12	7974.32	5237.78
1.71283	3388.66	7703.47	4333.85
1.76176	3161.53	7248.93	3538.4
1.8107	2985.11	6812.65	2768.27
1.85964	2943.34	6632.37	2082.49
1.90858	3132.31	6641.06	1634.48
1.95752	3545.08	6698.94	1495.31
	mNG-Ub	mRuby3-STING	Rab11
Distance_(microns)	Gray_Value	Gray_Value	Gray_Value
0	4235.17	3427.5	2134.17
0.04251	4362.84	3137.41	2212.7
0.08502	4379.98	2976.59	2305.52
0.12754	4278.35	2983.44	2393.53
0.17005	3888.06	3144.05	2440.82
0.21256	3446.85	3372.68	2397.84
0.25507	3145.74	3581.89	2328.45
0.29759	3014.71	3744.77	2252.76
0.3401	2993.5	3750.67	2246.3
0.38261	2892.48	3644.72	2283.92
0.42512	2792.55	3536.59	2305.73
0.46764	2945.33	3649.05	2299.95
0.51015	3198.89	3897.86	2252.88
0.55266	3435.02	4191.45	2188.82
0.59517	3568.25	4551.9	2153.57
0.63769	3815.29	5122.2	2195.35
0.6802	4287.35	5785.32	2270.54
0.72271	4967.48	6545.56	2398.8
0.76522	5461.71	7378.34	2648.68
0.80773	5819.68	8444.44	2984.64
0.85025	6311.41	9746.76	3360.86
0.89276	7327.28	11190.5	3661.03
0.93527	8427.05	12727.7	3760.2
0.97778	9414.41	14377.4	3729.24
1.0203	10354.4	16014.9	3631.43
1.06281	11107.3	16937.6	3618.85
1.10532	11488.9	17065.5	3717.65
1.14783	11367.4	16448.9	3896.96
1.19035	10828.7	15229.1	4034.41
1.23286	10027	14065.3	4091.44
1.27537	9067.88	13013.4	4074.44
1.31788	8087.18	11909.4	4014.1
1.36039	7285.34	10504.1	3900.32
1.40291	6478.58	9038.6	3725.36
1.44542	5744.45	7628.37	3500.73
1.48793	5100.32	6389.44	3241.21
1.53044	4513.91	5229.32	3002.65
1.57296	3953.21	4138.59	2773.78
1.61547	3527.36	3172.6	2531.04
1.65798	3353.92	2499.17	2345.54
1.70049	3434.47	2059.03	2270.47
1.74301	3765.37	1768.21	2299.89
1.78552	4230.06	1592.8	2320.09
1.82803	4669.87	1522.6	2249.81
1.87054	4948.61	1518.63	2078.03
1.91305	4863.74	1452.7	1862.76
1.95557	4542.81	1327.74	1691.75
1.99808	4076.83	1188.92	1573.61

## Sheet: ex9c
	intensity(a.u.)
Distance	mNG-Ub	mRuby3-STING	GM130
0	0.348485	0.397426	0.0660342
0.04894	0.369594	0.420803	0.0672656
0.09788	0.400434	0.456685	0.0695214
0.14681	0.475295	0.528013	0.0711342
0.19575	0.592096	0.64245	0.0712552
0.24469	0.717518	0.775808	0.0696339
0.29363	0.833723	0.890298	0.0685302
0.34257	0.937541	0.962608	0.0722998
0.3915	1	0.993806	0.0819186
0.44044	0.977641	1	0.093348
0.48938	0.86261	0.983754	0.101889
0.53832	0.687699	0.935428	0.105719
0.58725	0.508498	0.845922	0.105628
0.63619	0.371913	0.721456	0.102693
0.68513	0.292989	0.583417	0.0986922
0.73407	0.262944	0.456725	0.0969799
0.78301	0.260921	0.361861	0.10008
0.83194	0.263532	0.310867	0.108023
0.88088	0.25917	0.299066	0.121645
0.92982	0.254154	0.30573	0.145837
0.97876	0.260398	0.310057	0.188003
1.0277	0.278785	0.302993	0.255612
1.07663	0.297968	0.284426	0.354827
1.12557	0.303305	0.262016	0.483036
1.17451	0.289149	0.253782	0.620359
1.22345	0.264614	0.273524	0.742542
1.27239	0.240868	0.323565	0.83679
1.32132	0.223299	0.38582	0.90981
1.37026	0.213423	0.434901	0.968401
1.4192	0.213854	0.457981	1
1.46814	0.232264	0.460006	0.981195
1.51707	0.27918	0.452184	0.900764
1.56601	0.341279	0.440816	0.773811
1.61495	0.385365	0.430264	0.640811
1.66389	0.390338	0.421432	0.527245
1.71283	0.369462	0.407117	0.436254
1.76176	0.344699	0.383096	0.356182
1.8107	0.325464	0.360039	0.278659
1.85964	0.32091	0.350511	0.209627
1.90858	0.341513	0.350971	0.16453
1.95752	0.386518	0.35403	0.15052
Distance_(microns)	mNG-Ub	mRuby3-STING	Rab11
0	0.461757	0.181138	0.521617
0.04251	0.475677	0.165808	0.540811
0.08502	0.477546	0.157309	0.563498
0.12754	0.466466	0.157671	0.585008
0.17005	0.423912	0.166159	0.596568
0.21256	0.375808	0.178241	0.586062
0.25507	0.342977	0.189298	0.569102
0.29759	0.328691	0.197906	0.550602
0.3401	0.326379	0.198217	0.549023
0.38261	0.315365	0.192618	0.558218
0.42512	0.304469	0.186903	0.563549
0.46764	0.321127	0.192847	0.562136
0.51015	0.348773	0.205996	0.550631
0.55266	0.374517	0.221512	0.534974
0.59517	0.389043	0.240561	0.52636
0.63769	0.415978	0.270701	0.53657
0.6802	0.467447	0.305746	0.554949
0.72271	0.5416	0.345923	0.586297
0.76522	0.595486	0.389935	0.647371
0.80773	0.634515	0.446277	0.729483
0.85025	0.688128	0.515102	0.821437
0.89276	0.798887	0.591403	0.894802
0.93527	0.918794	0.672638	0.919039
0.97778	1.02645	0.759826	0.911472
1.0203	1.12893	0.846364	0.887566
1.06281	1.21102	0.895129	0.884491
1.10532	1.25263	0.901885	0.908639
1.14783	1.23938	0.869298	0.952465
1.19035	1.18064	0.804836	0.98606
1.23286	1.09324	0.743329	1
1.27537	0.988663	0.687739	0.995844
1.31788	0.881738	0.629395	0.981097
1.36039	0.794315	0.555125	0.953287
1.40291	0.706354	0.477677	0.910524
1.44542	0.626312	0.403148	0.855622
1.48793	0.556083	0.337673	0.792192
1.53044	0.492148	0.276362	0.733885
1.57296	0.431016	0.218719	0.677946
1.61547	0.384585	0.167667	0.618617
1.65798	0.365676	0.132078	0.573279
1.70049	0.374458	0.108817	0.554931
1.74301	0.410535	0.0934472	0.562121
1.78552	0.4612	0.0841772	0.56706
1.82803	0.509153	0.0804673	0.549882
1.87054	0.539543	0.0802574	0.507896
1.91305	0.53029	0.0767732	0.455281
1.95557	0.495299	0.0701694	0.413485
1.99808	0.444494	0.0628326	0.38461

## Sheet: ex9d
sample_name	Pearson
Ub vs GM130	0.0156022
Ub vs GM130	0.0236384
Ub vs GM130	0.0415753
Ub vs GM130	0.0461097
Ub vs GM130	0.0767949
Ub vs GM130	0.0931578
Ub vs GM130	0.134192
Ub vs GM130	0.135641
Ub vs GM130	0.145951
Ub vs GM130	0.186831
Ub vs GM130	0.207744
Ub vs GM130	0.218234
Ub vs GM130	0.222701
Ub vs GM130	0.227151
Ub vs GM130	0.238563
Ub vs GM130	0.240987
Ub vs GM130	0.244693
Ub vs GM130	0.246962
Ub vs GM130	0.252069
Ub vs GM130	0.269047
Ub vs GM130	0.273489
Ub vs GM130	0.273915
Ub vs GM130	0.279493
Ub vs GM130	0.286494
Ub vs GM130	0.289079
Ub vs GM130	0.300817
Ub vs GM130	0.301623
Ub vs GM130	0.303128
Ub vs GM130	0.305027
Ub vs GM130	0.310877
Ub vs GM130	0.324622
Ub vs GM130	0.331932
Ub vs GM130	0.338677
Ub vs GM130	0.349247
Ub vs GM130	0.351648
Ub vs GM130	0.352016
Ub vs GM130	0.355546
Ub vs GM130	0.368333
Ub vs GM130	0.375002
Ub vs GM130	0.376496
Ub vs GM130	0.405354
Ub vs GM130	0.418456
Ub vs GM130	0.427699
Ub vs GM130	0.430349
Ub vs GM130	0.435767
Ub vs GM130	0.445528
Ub vs GM130	0.447478
Ub vs GM130	0.530238
Ub vs GM130	0.536567
Ub vs GM130	0.917663
Ub vs Rab11	0.183794
Ub vs Rab11	0.200018
Ub vs Rab11	0.207579
Ub vs Rab11	0.214468
Ub vs Rab11	0.218568
Ub vs Rab11	0.228376
Ub vs Rab11	0.247566
Ub vs Rab11	0.248886
Ub vs Rab11	0.285362
Ub vs Rab11	0.307378
Ub vs Rab11	0.310163
Ub vs Rab11	0.325206
Ub vs Rab11	0.326222
Ub vs Rab11	0.32706
Ub vs Rab11	0.328891
Ub vs Rab11	0.337806
Ub vs Rab11	0.344339
Ub vs Rab11	0.358653
Ub vs Rab11	0.362978
Ub vs Rab11	0.379627
Ub vs Rab11	0.392313
Ub vs Rab11	0.404486
Ub vs Rab11	0.406063
Ub vs Rab11	0.410543
Ub vs Rab11	0.417031
Ub vs Rab11	0.423924
Ub vs Rab11	0.430315
Ub vs Rab11	0.434102
Ub vs Rab11	0.435021
Ub vs Rab11	0.441309
Ub vs Rab11	0.458998
Ub vs Rab11	0.46046
Ub vs Rab11	0.471156
Ub vs Rab11	0.474582
Ub vs Rab11	0.474703
Ub vs Rab11	0.477449
Ub vs Rab11	0.488423
Ub vs Rab11	0.489964
Ub vs Rab11	0.490744
Ub vs Rab11	0.492781
Ub vs Rab11	0.502192
Ub vs Rab11	0.506479
Ub vs Rab11	0.513358
Ub vs Rab11	0.520445
Ub vs Rab11	0.521438
Ub vs Rab11	0.52691
Ub vs Rab11	0.528197
Ub vs Rab11	0.541606
Ub vs Rab11	0.542645
Ub vs Rab11	0.543798
Ub vs Rab11	0.546461
Ub vs Rab11	0.554022
Ub vs Rab11	0.555948
Ub vs Rab11	0.557988
Ub vs Rab11	0.573938
Ub vs Rab11	0.578495
Ub vs Rab11	0.580569
Ub vs Rab11	0.582383
Ub vs Rab11	0.584544
Ub vs Rab11	0.585399
Ub vs Rab11	0.591717
Ub vs Rab11	0.595314
Ub vs Rab11	0.602785
Ub vs Rab11	0.605315
Ub vs Rab11	0.616515
Ub vs Rab11	0.646272
Ub vs Rab11	0.651832
Ub vs Rab11	0.666922
Ub vs Rab11	0.698161
Ub vs Rab11	0.78785
Ub vs Rab11	0.842622

## Sheet: ex9e
sample_name	Inside_ROI_Intensity
ctrl_in	0
ctrl_in	0
ctrl_in	0
ctrl_in	0
ctrl_in	0
ctrl_in	3.29158
ctrl_in	2616.71
ctrl_in	0
ctrl_in	0
ctrl_in	1717.64
ctrl_in	26.8285
ctrl_in	0
ctrl_in	568.226
ctrl_in	380.915
ctrl_in	266.332
ctrl_in	668.423
ctrl_in	1294.36
ctrl_in	1744.32
ctrl_in	0
ctrl_in	1955.17
ctrl_in	310.213
ctrl_in	10425.2
ctrl_in	0
ctrl_in	0
ctrl_in	0
ctrl_in	9728.92
ctrl_in	7060.01
ctrl_in	11126.5
ctrl_in	6601.09
ctrl_in	5651.56
ctrl_in	13321.1
ctrl_in	9841.05
ctrl_in	13682.7
ctrl_in	17857.1
ctrl_in	3991.66
ctrl_in	12461.5
ctrl_in	5907.66
ctrl_in	16755.2
ctrl_in	10134.5
ctrl_in	1849.11
ctrl_in	30073.8
ctrl_in	14697.3
ctrl_in	6672.92
ctrl_in	8781.12
ctrl_in	17290.8
ctrl_in	4765.49
ctrl_in	24171.5
ctrl_in	33569.8
ctrl_in	11168.6
ctrl_in	7179.09
ctrl_in	6477.18
ctrl_in	7913.71
ctrl_in	0
ctrl_in	0
ctrl_in	0
ctrl_in	93.9073
ctrl_in	85.5162
ctrl_in	0
ctrl_in	1432.69
ctrl_in	264.902
ctrl_in	284.464
ctrl_in	0
ctrl_in	0
ctrl_in	88.2357
ctrl_in	3.40219
ctrl_in	244.801
ctrl_in	0
ctrl_in	0
ctrl_in	0
ctrl_in	0
ctrl_in	0
ctrl_in	4570.29
ctrl_in	12561.4
ctrl_in	10329.1
ctrl_in	13578.7
ctrl_in	30182.9
ctrl_in	36268.1
ctrl_in	12117.6
ctrl_in	12577.6
ctrl_in	6964.29
ctrl_in	31167.7
ctrl_in	10686.5
ctrl_in	24643.4
ctrl_in	9215.14
ctrl_in	16521.4
ctrl_in	16557.2
ctrl_in	23444.5
ctrl_in	13136.1
ctrl_in	8147.42
ctrl_in	12111.1
ctrl_in	60568
ctrl_in	0
ctrl_in	0
ctrl_in	0
ctrl_in	436.769
ctrl_in	836.973
ctrl_in	0
ctrl_in	392.487
ctrl_in	0
ctrl_in	988.633
ctrl_in	0
ctrl_in	0
ctrl_in	20.3101
ctrl_in	0
ctrl_in	894.962
ctrl_in	453.021
ctrl_in	645.233
ctrl_in	265.981
ctrl_in	1776.46
ctrl_in	2769.61
ctrl_in	5.06133
ctrl_in	122.28
ctrl_in	0
ctrl_in	0
ctrl_in	0
ctrl_in	0
ctrl_in	3413.25
ctrl_in	600.795
ctrl_in	200.485
ctrl_in	129.748
ctrl_in	0
ctrl_in	469.624
ctrl_in	256.8
ctrl_in	40.2885
ctrl_in	0
ctrl_in	0
ctrl_in	0
ctrl_in	0
ctrl_in	815.839
ctrl_in	44.6404
ctrl_in	0
ctrl_in	2.46392
ctrl_in	2064.82
ctrl_in	0
ctrl_in	100.773
ctrl_in	802.482
ctrl_in	392.247
ctrl_in	4131.23
ctrl_in	878.6
ctrl_out	6.09495
ctrl_out	27.7629
ctrl_out	41.1238
ctrl_out	57.5626
ctrl_out	184.061
ctrl_out	139685
ctrl_out	191538
ctrl_out	210436
ctrl_out	231518
ctrl_out	250668
ctrl_out	229032
ctrl_out	234500
ctrl_out	247324
ctrl_out	249453
ctrl_out	311525
ctrl_out	316856
ctrl_out	364949
ctrl_out	351335
ctrl_out	367143
ctrl_out	407699
ctrl_out	429572
ctrl_out	538878
ctrl_out	29.4716
ctrl_out	55.728
ctrl_out	72.2774
ctrl_out	137391
ctrl_out	219648
ctrl_out	303137
ctrl_out	367093
ctrl_out	367933
ctrl_out	488115
ctrl_out	522582
ctrl_out	551650
ctrl_out	568040
ctrl_out	118132
ctrl_out	187897
ctrl_out	180578
ctrl_out	189533
ctrl_out	218587
ctrl_out	210640
ctrl_out	190749
ctrl_out	238842
ctrl_out	206542
ctrl_out	205027
ctrl_out	266698
ctrl_out	299412
ctrl_out	295789
ctrl_out	383573
ctrl_out	360007
ctrl_out	342126
ctrl_out	458136
ctrl_out	471884
ctrl_out	8.57031
ctrl_out	167119
ctrl_out	172950
ctrl_out	176085
ctrl_out	208002
ctrl_out	239651
ctrl_out	286438
ctrl_out	289841
ctrl_out	309002
ctrl_out	329345
ctrl_out	334944
ctrl_out	766654
ctrl_out	341595
ctrl_out	400742
ctrl_out	467440
ctrl_out	28.5715
ctrl_out	47.8671
ctrl_out	85.9052
ctrl_out	139.413
ctrl_out	187007
ctrl_out	173373
ctrl_out	174972
ctrl_out	192340
ctrl_out	272667
ctrl_out	442783
ctrl_out	270913
ctrl_out	306416
ctrl_out	323347
ctrl_out	321286
ctrl_out	322777
ctrl_out	412355
ctrl_out	335122
ctrl_out	360340
ctrl_out	363942
ctrl_out	390703
ctrl_out	432143
ctrl_out	463360
ctrl_out	508919
ctrl_out	515309
ctrl_out	3.94761
ctrl_out	13.5821
ctrl_out	254916
ctrl_out	274025
ctrl_out	289156
ctrl_out	328088
ctrl_out	330634
ctrl_out	339109
ctrl_out	351104
ctrl_out	339684
ctrl_out	353058
ctrl_out	362847
ctrl_out	27.0993
ctrl_out	230343
ctrl_out	252946
ctrl_out	278130
ctrl_out	250088
ctrl_out	306351
ctrl_out	306595
ctrl_out	307817
ctrl_out	315735
ctrl_out	7.83037
ctrl_out	19.6846
ctrl_out	276.058
ctrl_out	216244
ctrl_out	221208
ctrl_out	253710
ctrl_out	242080
ctrl_out	261276
ctrl_out	330105
ctrl_out	357690
ctrl_out	386148
ctrl_out	403245
ctrl_out	6.48399
ctrl_out	259.325
ctrl_out	183777
ctrl_out	209304
ctrl_out	291838
ctrl_out	301908
ctrl_out	325191
ctrl_out	348069
ctrl_out	117965
ctrl_out	273911
ctrl_out	268767
ctrl_out	311428
ctrl_out	326632
ctrl_out	341782
ctrl_out	477755
Tsg101_in	499.153
Tsg101_in	1787.03
Tsg101_in	769.749
Tsg101_in	10857.6
Tsg101_in	5221.78
Tsg101_in	1924.25
Tsg101_in	0
Tsg101_in	0
Tsg101_in	16881.9
Tsg101_in	13940.1
Tsg101_in	23205.3
Tsg101_in	20546.4
Tsg101_in	83253
Tsg101_in	2442.13
Tsg101_in	10604.1
Tsg101_in	0
Tsg101_in	0
Tsg101_in	10530.9
Tsg101_in	3172.73
Tsg101_in	8571.39
Tsg101_in	6337.72
Tsg101_in	5485.88
Tsg101_in	7303.19
Tsg101_in	7321.18
Tsg101_in	3225.13
Tsg101_in	160.46
Tsg101_in	11344.3
Tsg101_in	0
Tsg101_in	30826.5
Tsg101_in	34331.4
Tsg101_in	811.41
Tsg101_in	1304.08
Tsg101_in	3793.1
Tsg101_in	1900.66
Tsg101_in	3741.49
Tsg101_in	742.016
Tsg101_in	5153.31
Tsg101_in	62773.4
Tsg101_in	11163.3
Tsg101_in	3380.23
Tsg101_in	3788.62
Tsg101_in	818.482
Tsg101_in	5923.01
Tsg101_in	43175
Tsg101_in	0
Tsg101_in	23020.5
Tsg101_in	3327.85
Tsg101_in	9704.3
Tsg101_in	22274.8
Tsg101_in	36127.9
Tsg101_in	16346.5
Tsg101_in	50898
Tsg101_in	22070.2
Tsg101_in	29709
Tsg101_in	133559
Tsg101_in	17797.9
Tsg101_in	36535.5
Tsg101_in	17987.4
Tsg101_in	121422
Tsg101_in	69215.6
Tsg101_in	0
Tsg101_in	0
Tsg101_in	7055.25
Tsg101_in	45426.8
Tsg101_in	6059.21
Tsg101_in	8179.11
Tsg101_in	14955
Tsg101_in	15941.8
Tsg101_in	12595.8
Tsg101_out	330123
Tsg101_out	484879
Tsg101_out	930178
Tsg101_out	942311
Tsg101_out	1.96878e+06
Tsg101_out	8.8106
Tsg101_out	134.966
Tsg101_out	353257
Tsg101_out	1.11809e+06
Tsg101_out	516914
Tsg101_out	567088
Tsg101_out	1.63756e+06
Tsg101_out	1.19879e+06
Tsg101_out	700117
Tsg101_out	68.6044
Tsg101_out	116.544
Tsg101_out	168199
Tsg101_out	167447
Tsg101_out	463993
Tsg101_out	512824
Tsg101_out	463348
Tsg101_out	558182
Tsg101_out	675943
Tsg101_out	924845
Tsg101_out	686071
Tsg101_out	805113
Tsg101_out	1.11093e+06
Tsg101_out	810610
Tsg101_out	1.10576e+06
Tsg101_out	1.11958e+06
Tsg101_out	624841
Tsg101_out	470223
Tsg101_out	345502
Tsg101_out	547017
Tsg101_out	509219
Tsg101_out	299648
Tsg101_out	434072
Tsg101_out	306904
Tsg101_out	459218
Tsg101_out	701453
Tsg101_out	346283
Tsg101_out	465055
Tsg101_out	674648
Tsg101_out	43.0117
Tsg101_out	135613
Tsg101_out	154232
Tsg101_out	215097
Tsg101_out	241340
Tsg101_out	233071
Tsg101_out	254424
Tsg101_out	295722
Tsg101_out	257764
Tsg101_out	421346
Tsg101_out	1.10037e+06
Tsg101_out	437897
Tsg101_out	337348
Tsg101_out	486999
Tsg101_out	562445
Tsg101_out	568109
Tsg101_out	5.38934
Tsg101_out	61.9946
Tsg101_out	126322
Tsg101_out	161384
Tsg101_out	163020
Tsg101_out	185531
Tsg101_out	232798
Tsg101_out	317442
Tsg101_out	215913
vps4_in	1953.29
vps4_in	47408.1
vps4_in	6663.19
vps4_in	20641.6
vps4_in	0
vps4_in	0
vps4_in	0
vps4_in	0
vps4_in	0
vps4_in	0
vps4_in	0
vps4_in	0
vps4_in	0
vps4_in	0
vps4_in	0
vps4_in	0
vps4_in	0
vps4_in	0
vps4_in	0
vps4_in	0
vps4_in	0
vps4_in	0
vps4_in	0
vps4_in	0
vps4_in	0
vps4_in	0
vps4_in	0
vps4_in	0
vps4_in	0
vps4_in	0
vps4_in	0
vps4_in	0
vps4_in	0
vps4_in	0
vps4_in	0
vps4_in	0
vps4_in	0
vps4_in	0
vps4_in	0
vps4_in	0
vps4_in	0
vps4_in	0
vps4_in	0
vps4_in	0
vps4_in	0
vps4_in	0
vps4_in	0
vps4_in	0
vps4_in	0
vps4_in	0
vps4_in	0
vps4_in	0
vps4_in	0
vps4_in	0
vps4_in	0
vps4_in	0
vps4_in	0
vps4_in	0
vps4_in	0
vps4_in	0
vps4_in	0
vps4_in	0
vps4_in	0
vps4_in	0
vps4_in	0
vps4_in	0
vps4_in	0
vps4_in	0
vps4_in	0
vps4_in	0
vps4_in	0
vps4_in	0
vps4_in	4876.61
vps4_in	0
vps4_in	237.837
vps4_in	72.6588
vps4_in	2900.19
vps4_in	0
vps4_in	0
vps4_in	1536.03
vps4_in	0
vps4_in	0
vps4_in	0
vps4_in	0
vps4_in	0
vps4_in	0
vps4_in	0
vps4_in	0
vps4_in	0
vps4_in	0
vps4_in	0
vps4_in	0
vps4_in	0
vps4_in	0
vps4_in	0
vps4_in	0
vps4_in	0
vps4_in	0
vps4_in	0
vps4_in	0
vps4_in	0
vps4_in	0
vps4_in	0
vps4_in	0
vps4_out	204156
vps4_out	479727
vps4_out	982655
vps4_out	630305
vps4_out	777436
vps4_out	502247
vps4_out	407896
vps4_out	701514
vps4_out	551920
vps4_out	989668
vps4_out	1.11271e+06
vps4_out	1.20868e+06
vps4_out	1.30072e+06
vps4_out	885449
vps4_out	19.2842
vps4_out	501297
vps4_out	691911
vps4_out	352611
vps4_out	1.18323e+06
vps4_out	767288
vps4_out	1.47271e+06
vps4_out	1.16038e+06
vps4_out	399842
vps4_out	297679
vps4_out	487935
vps4_out	833893
vps4_out	571840
vps4_out	790520
vps4_out	32.8624
vps4_out	183.219
vps4_out	220424
vps4_out	685998
vps4_out	410316
vps4_out	610628
vps4_out	514707
vps4_out	824382
vps4_out	522076
vps4_out	1.12772e+06
vps4_out	492627
vps4_out	492517
vps4_out	945488
vps4_out	498971
vps4_out	425527
vps4_out	612877
vps4_out	1.05478e+06
vps4_out	367644
vps4_out	663345
vps4_out	1.02286e+06
vps4_out	15.0238
vps4_out	16.3244
vps4_out	159.971
vps4_out	267074
vps4_out	326785
vps4_out	383761
vps4_out	729250
vps4_out	1.00507e+06
vps4_out	478896
vps4_out	864416
vps4_out	603543
vps4_out	777416
vps4_out	967474
vps4_out	354069
vps4_out	373661
vps4_out	490223
vps4_out	442514
vps4_out	583806
vps4_out	392059
vps4_out	582361
vps4_out	591864
vps4_out	936131
vps4_out	148909
vps4_out	532247
vps4_out	396586
vps4_out	354599
vps4_out	268292
vps4_out	370388
vps4_out	771039
vps4_out	107872
vps4_out	231346
vps4_out	311887
vps4_out	300163
vps4_out	3.46703
vps4_out	12.495
vps4_out	227.683
vps4_out	242695
vps4_out	276515
vps4_out	339195
vps4_out	496088
vps4_out	867253
vps4_out	1.4541e+06
vps4_out	316055
vps4_out	206627
vps4_out	217859
vps4_out	435624
vps4_out	265194
vps4_out	464721
vps4_out	1.46239e+06
vps4_out	105369
vps4_out	44.7243
vps4_out	269416
vps4_out	243232
vps4_out	331395
vps4_out	564033
vps4_out	1.14674e+06

## Sheet: ex9f
sample_name	inside_outside
ctrl_in	204772
ctrl_in	143660
ctrl_in	294828
ctrl_in	297834
ctrl_in	423611
ctrl_in	148192
ctrl_in	151928
ctrl_in	329419
ctrl_in	346612
ctrl_in	301720
ctrl_in	251032
ctrl_in	351949
ctrl_in	506575
ctrl_in	373454
ctrl_in	320051
ctrl_in	285500
ctrl_in	693746
ctrl_in	541334
ctrl_in	257625
ctrl_in	279067
ctrl_in	601752
ctrl_in	226465
ctrl_in	376290
ctrl_out	30798.8
ctrl_out	44494.1
ctrl_out	32830.4
ctrl_out	68820.6
ctrl_out	124492
ctrl_out	108485
ctrl_out	100357
ctrl_out	139642
ctrl_out	73946.3
ctrl_out	227651
ctrl_out	598583
ctrl_out	55792.4
ctrl_out	136812
ctrl_out	60763.8
ctrl_out	124597
ctrl_out	57867.5
ctrl_out	73359.6
ctrl_out	177106
ctrl_out	54975.7
ctrl_out	100127
ctrl_out	123507
ctrl_out	98674.3
ctrl_out	146059
Tsg101_in	0
Tsg101_in	123.288
Tsg101_in	302.422
Tsg101_in	0
Tsg101_in	0
Tsg101_in	0
Tsg101_in	112.733
Tsg101_in	3796.16
Tsg101_in	216.676
Tsg101_in	0
Tsg101_in	39684
Tsg101_in	0
Tsg101_in	0
Tsg101_in	1548.16
Tsg101_in	0
Tsg101_in	5828.51
Tsg101_in	0
Tsg101_in	16106
Tsg101_in	0
Tsg101_in	1724.4
Tsg101_in	0
Tsg101_in	0
Tsg101_in	0
Tsg101_in	178.435
Tsg101_in	3913.94
Tsg101_in	0
Tsg101_in	41425
Tsg101_in	9084.77
Tsg101_in	926.794
Tsg101_in	180210
Tsg101_in	127565
Tsg101_in	50233.4
Tsg101_in	6811.56
Tsg101_in	0
Tsg101_in	1368.51
Tsg101_in	154951
Tsg101_out	132717
Tsg101_out	327056
Tsg101_out	551514
Tsg101_out	329350
Tsg101_out	386825
Tsg101_out	362982
Tsg101_out	36913.3
Tsg101_out	139871
Tsg101_out	336287
Tsg101_out	276365
Tsg101_out	388211
Tsg101_out	327673
Tsg101_out	470032
Tsg101_out	529060
Tsg101_out	201010
Tsg101_out	847707
Tsg101_out	296188
Tsg101_out	482356
Tsg101_out	814037
Tsg101_out	547121
Tsg101_out	279141
Tsg101_out	71416.4
Tsg101_out	155076
Tsg101_out	253030
Tsg101_out	338112
Tsg101_out	160636
Tsg101_out	399502
Tsg101_out	517322
Tsg101_out	229335
Tsg101_out	378605
Tsg101_out	397192
Tsg101_out	856659
Tsg101_out	688622
Tsg101_out	443747
Tsg101_out	370474
Tsg101_out	416171
Tsg101_out	1113085
vps4_in	235122
vps4_in	102833
vps4_in	0
vps4_in	0
vps4_in	359.276
vps4_in	4962.79
vps4_in	7893.89
vps4_in	8.78085
vps4_in	23319.1
vps4_in	1515.03
vps4_in	25507.2
vps4_in	0
vps4_in	4.26488
vps4_in	0
vps4_in	54156.3
vps4_in	16731.4
vps4_in	62294.5
vps4_in	6679.55
vps4_in	84.4269
vps4_in	83549.9
vps4_in	46000.8
vps4_in	0
vps4_in	0
vps4_in	1366.18
vps4_in	43060.7
vps4_in	14797.2
vps4_in	11449.2
vps4_in	0
vps4_in	2504.91
vps4_out	425295
vps4_out	457902
vps4_out	237.468
vps4_out	773658
vps4_out	741755
vps4_out	203167
vps4_out	268143
vps4_out	386345
vps4_out	462881
vps4_out	468493
vps4_out	760412
vps4_out	110165
vps4_out	154081
vps4_out	134618
vps4_out	270567
vps4_out	316257
vps4_out	653983
vps4_out	648339
vps4_out	1.11247e+06
vps4_out	644684
vps4_out	284849
vps4_out	467389
vps4_out	191603
vps4_out	629796
vps4_out	356932
vps4_out	209625
vps4_out	381747
vps4_out	196275
vps4_out	316533
