# Supplementary material for: STING signalling is terminated through ESCRT-dependent microautophagy of vesicles originating from recycling endosomes
Source: Nat Cell Biol. 2023 Mar 13;25(3):453–66. doi: 10.1038/s41556-023-01098-9 (PMC10014584; doi:10.1038/s41556-023-01098-9)
Supplement: Source Data Extended Data Fig. 10 — Statistical source data. [file 41556_2023_1098_MOESM25_ESM.xlsx]

## Sheet: ex.10d
ctrl	(-)	1
		1.19748
		1.27456
		0.864537
	(+)	16.9123
		11.3137
		17.0299
		24.4201
Lamp2	(+)	14.9285
		10.4831
		14.723
		8.57419
atp6v1b2	(+)	4.46915
		3.97237
		1.90528
		1.81504
